# Supplementary material for: Two coastal Pacific evergreens, Arbutus menziesii, Pursh. and Quercus agrifolia, Née show little water stress during California's exceptional drought
Source: PLoS One. 2020 Apr 2;15(4):e0230868. doi: 10.1371/journal.pone.0230868 (PMC7117729; doi:10.1371/journal.pone.0230868)
Supplement: S1 Dataset — (XLS) [file pone.0230868.s001.xls]

## Sheet: Seasonal Midday Measurements
Midday water potential (MPa) for Q. agrifolia
Date	Sample 1	Sample 2	Sample 3	Sample 4
2014-04-18	0.6	0.44	0.8
2014-04-28	0.8	1.15	1.26
2014-05-02	1.68	1.51	1.65
2014-05-09	1.24	1.25	1.2
2014-05-17	1.05	1.17	0.81
2014-05-23	1.8	0.79	0.85	0.43
2014-05-30	1.04	1.7	1.14	2.03
2014-06-06	1.15	0.57	1.15	0.96
2014-06-13	1.3	1.22	2.16	1.93
2014-06-20	1.14	1.48	1.26	1.89
2014-06-23	2.05	0.64	1.43
2014-07-07	1.35	1.15	0.66	1.64
2014-07-12	1.04	1.04	0.59
2014-07-19	1.09	1.25	0.59	1.14
2014-07-24	1.4	1.24	1.13	1.65
2014-08-01	1.35	1.32	1.19	1.61
2014-08-08	0.75	1.16	1.26	2.25
2014-08-22	0.9	0.85	1.35	1.1
2014-09-06	1.31	1.36	1.26	1.69
2014-09-12	1.99	1.695	1.81	2.5
2014-09-26	1.72	1.061	0.37
2014-10-03	1.235	1.49	1.421
2014-10-10	1.146	1.602	0.538	1.33
2014-10-17	1.843	2.146	2.062	1.403
2014-10-27	0.68	0.79	0.68
2014-11-02	0.39	0.41	0.495	0.505
2014-11-07	0.97	0.77	1.31	1.18
2014-11-16		0.633	1.464	1.214
2014-11-21	0.283	0.145	0.092	0.201
Midday stomatal conductance (mmol H2O m-2 s-1) for Q. agrifolia
Date	Sample 1	Sample 2	Sample 3	Sample 4	Sample 5	Sample 6
2014-04-18	425.434	437.683	207.603
2014-04-28	227.176	214.464	282.991
2014-05-02	298.103	302.312	231.975
2014-05-09	353.034	381.405	410.449
2014-05-17	387.719	481.881	376.817
2014-05-23	323.737	357.201	362.294	574.485	554.744	407.713
2014-05-30	229.954	609.044	391.17	333.334
2014-06-06	336.449	299.492	317.928	369.45
2014-06-13	363.978	342.805	866.779	624.071
2014-06-20	303.575	475.777	654.378	447.617
2014-06-23	399.9	349	190
2014-07-07	218.7	422.6	604.4	575.6
2014-07-12	182.7	231.1	322.5
2014-07-19	356.7	423.8	594.5	289.5
2014-07-24	303.8	200.8	239.8	446
2014-08-01	472.9	206.1	241.6	450.9
2014-08-08	209.3	629	292.4	283.3
2014-08-22	192.5	186.6	236.4	153.1
2014-09-12	184.2	391.9	366.9	393.5
2014-09-26	253.7	173.9	182.1
2014-10-03	275.9	115.7	141.7
2014-10-10	283.8	275.2	272.1	304.7
2014-10-17	234.8	314	246.6	341.4
2014-10-27	176.8	228.8	199.4
2014-11-02	174.9	284.2	223.1	259.4
2014-11-07	161.7	166.5	335.9	310
2014-11-16	178.4	274.1	272.4	191.6
2014-11-21	354.1	231.4	203.8	218.8
Midday water potential (MPa) for A. menziesii
Date	Sample 1	Sample 2	Sample 3	Sample 4	Sample 5	Sample 6	Sample 7
2014-04-20	1.76	1.13	1.39
2014-04-28	1.87	0.73	1.05
2014-05-02	1.3	0.6	1.42
2014-05-09	0.65	1.1	0.7
2014-05-17	1.84		1.2
2014-05-23	1.07	1.78	0.96	0.64	1.26
2014-05-30	1.15	0.9	0.71	0.6	0.6	1.2
2014-06-06	0.81	0.38	0.55	0.75	0.85	0.4
2014-06-13	0.55	1.17	0.75	0.5	1.06	1.25
2014-06-20	1.2	1.2	0.67	1.24	0.83	0.66
2014-06-26	1.17	0.95	0.76
2014-07-07	1.01	1.27	1.12	0.64	1.51
2014-07-12		1.02	1.45	1.2	0.84	0.63	13.7
2014-07-19	0.94	0.54	0.71	0.85	1.09	1.29
2014-07-24	1.45	1.25	1.55	1.76	1.35	1.44
2014-08-01	1.77	1.74		1.01	1.37	1.64
2014-08-08	1.39	1.25	1.15	1.1	1.14	1.5
2014-08-22	1.2	0.86	1.74	1.06	1.15	1.51
2014-09-06	1.47	1.31	0.95	1.15	1.35	0.94
2014-09-12	1.57	1.254	1.543		1.035	1.433
2014-09-28	0.235	0.495	0.46
2014-10-05	1.35	0.79	1.72
2014-10-10	1.118	1.543	0.478	1.084	1.145	0.902
2014-10-17	1.38	1.324	1.624	1.33	1.198	1.482
2014-10-27	1.23	1.07	1.3	1.11	1.46	0.74
2014-11-02	0.71	0.69	0.55	0.47	0.77	0.5
2014-11-07		1.17	1.257	0.76	0.812	1.08
2014-11-16	1.46	0.985	1.043	0.904	0.998	0.98
2014-11-21	0.452	0.298	0.158	0.18	0.231	0.451
Midday stomatal conductance (mmol H2O m-2 s-1) for A. menziesii
Date	Sample 1	Sample 2	Sample 3	Sample 4	Sample 5	Sample 6	Sample 7
2014-04-20	293.935	631.605	1025.26
2014-04-28	722.274	286.274	951.176
2014-05-02	157.554	747.361	606.181
2014-05-09	1055.36	775.69	660.439
2014-05-17	693.356	410.87	745.299
2014-05-23	856.172	1009.77	488.11	861.896	739.237	812.69
2014-05-30	602.856	501.075	480.281	398.41	608.749	551.418
2014-06-06	707.962	635.815	559.416	414.321	573.391	604.203
2014-06-13	737.974	701.817	553.102	1092.48	820.898	677.276
2014-06-20	752.539	397.779	438.104	1004.72	844.554	358.548
2014-06-26	737.8	641.9	676.9
2014-07-07	587.7	347.5	738.9	397.6	454.5	449.8
2014-07-12	665.4	356.9	723.9	398.7	535.4	690.8	693.9
2014-07-19	540.9	523.3	371.6	662.2	505.7	436.9
2014-07-24	1277.7	519.2	697.4	321.7	1042.1	446.9
2014-08-01	896.9	126.8	266.7	432.3	390.4	1052
2014-08-08	383.6	508.6	607.6	653.2	536	428.4
2014-08-22	396.2	226.5	395.1	233.7	253.4	275.3
2014-09-12	358.9	391.9	452.6	380.5	372.8	360.4
2014-09-28	261.1	28.5	274.7
2014-10-05	202.4	103	87.9
2014-10-10	225	319.6	148.9	259	339.5	310.5
2014-10-17	383.1	351.4	355.2	221.9	208.1
2014-10-27	494.5	318.6	422.8	351.2	306.2	439.7
2014-11-02	288.8	266	230	257.5	242.5	252.9
2014-11-07	358.8	308.4	259.2	391.3	334	351.6
2014-11-16	369.4	329.3	236	308	294.2	337.3
2014-11-21	300.8	286.3	267	227.3	256.2	279.4

## Sheet: Diurnal Measurements
18 Apr 2014 Diurnal Measurements
Q. agrifolia water potentials (MPa)					Q. agrifolia stomatal conductance (mmol H2O m-2 s-1)
time	Sample 1	Sample 2	Sample 3		time	Sample 1	Sample 2	Sample 3
1899-12-31 05:30:00	0.4	0.4	0.46		1899-12-31 05:30:00
1899-12-31 06:30:00	0.3	0.2	0.5		1899-12-31 06:30:00
1899-12-31 07:30:00	0.18	0.21	0.23		1899-12-31 07:30:00	147.368	47.3967	113.819
1899-12-31 08:30:00	0.4	0.42	0.36		1899-12-31 08:30:00	95.1302	127.71	82.5444
1899-12-31 09:30:00	0.22	0.43	0.52		1899-12-31 09:30:00	147.41	83.3441	88.9846
1899-12-31 10:30:00	0.66	0.5	0.65		1899-12-31 10:30:00	118.366	149.051	192.407
1899-12-31 11:30:00	0.72	0.73	0.54		1899-12-31 11:30:00	346.846	331.693	229.238
1899-12-31 12:30:00	0.85	0.96	0.85		1899-12-31 12:30:00	299.281	190.008	291.241
1899-12-31 13:30:00	0.6	0.44	0.8		1899-12-31 13:30:00	425.434	437.683	207.603
1899-12-31 14:30:00	0.7	0.55	0.88		1899-12-31 14:30:00	286.485	383.72	584.882
1899-12-31 15:30:00	0.55	0.84	0.52		1899-12-31 15:30:00	472.241	415.163	202.888
1899-12-31 16:30:00	0.55	0.6	0.42		1899-12-31 16:30:00	244.687	337.712	235.468
1899-12-31 17:30:00	0.6	0.26	0.3		1899-12-31 17:30:00	197.374	135.203	175.612
1899-12-31 18:30:00	0.38	0.55	0.43		1899-12-31 18:30:00	111.925	93.1097	150.104
1899-12-31 19:30:00	0.47	0.55	0.45		1899-12-31 19:30:00	169.845	242.961	165.089
20 Apr 2014 Diurnal Measurements
A. menziesii water potential (MPa)					A. menziesii stomatal conductance (mmol H2O m-2 s-1)
time	Sample 1	Sample 2	Sample 3		time	Sample 1	Sample 2	Sample 3
1899-12-31 05:30:00	0.3	0.55	0.22		1899-12-31 05:30:00
1899-12-31 06:30:00					1899-12-31 06:30:00
1899-12-31 07:30:00	0.34	0.3	0.14		1899-12-31 07:30:00	267.164	223.724	318.728
1899-12-31 08:30:00	0.15	0.15	0.16		1899-12-31 08:30:00	304.585	344.321	287.116
1899-12-31 09:30:00	0.15	0.26	0.56		1899-12-31 09:30:00	505.916	567.077	395.8
1899-12-31 10:30:00	0.36	0.42	0.29		1899-12-31 10:30:00	642.255	542.2	647.264
1899-12-31 11:30:00	1.01	1.25	0.85		1899-12-31 11:30:00	548.009	710.698	520.48
1899-12-31 12:30:00	0.61	0.65	1.07		1899-12-31 12:30:00	925.204	687.8	1755.78
1899-12-31 13:30:00	1.39	1.13	1.76		1899-12-31 13:30:00	293.935	631.605	1025.26
1899-12-31 14:30:00	1.06	1.65	1.66		1899-12-31 14:30:00	998.699	813.279	514.461
1899-12-31 15:30:00	0.73	0.98	0.84		1899-12-31 15:30:00	690.746	605.802	675.887
1899-12-31 16:30:00	0.72	1.42	0.9		1899-12-31 16:30:00	329.251	247.928	371.934
1899-12-31 17:30:00	0.5	0.6	0.55		1899-12-31 17:30:00	189.503	79.9346	287.706
1899-12-31 18:30:00	0.35	0.14	0.58		1899-12-31 18:30:00	133.898	82.1655	130.488
1899-12-31 19:30:00	0.6	0.9	0.27		1899-12-31 19:30:00	40.1567	47.8176	153.976
23 June 2014 Diurnal Measurements
Q. agrifolia water potential (MPa)					Q. agrifolia stomatal conductance (mmol H2O m-2 s-1)
time	Sample 1	Sample 2	Sample 3		time	Sample 1	Sample 2	Sample 3
1899-12-31 04:30:00	0.37	0.36	0.37		1899-12-31 04:30:00	74.4	131.3	149.5
1899-12-31 06:30:00	0.34	0.29	0.32		1899-12-31 06:30:00	154.5	149.6	131.4
1899-12-31 07:30:00	0.3	0.24	0.26		1899-12-31 07:30:00	181.7	136.2	180.8
1899-12-31 08:30:00	0.16	0.16	0.36		1899-12-31 08:30:00	187.1	138.2	232.8
1899-12-31 09:30:00	0.31	0.55	1.3		1899-12-31 09:30:00	215.8	287.5	98
1899-12-31 10:30:00	1.06	0.92	0.8		1899-12-31 10:30:00	241.5	275	285.4
1899-12-31 11:30:00	1.37	0.93	0.45		1899-12-31 11:30:00	446.8	200.8	316.4
1899-12-31 12:30:00	2.05	0.64	1.43		1899-12-31 12:30:00	399.9	349	190
1899-12-31 13:30:00	0.8	1	1.6		1899-12-31 13:30:00	190.7	239	398.9
1899-12-31 14:30:00	0.75	0.87	2.11		1899-12-31 14:30:00	110.1	148.7	363.9
1899-12-31 15:30:00	1.26	1.2	0.79		1899-12-31 15:30:00	405.1	384.5	241.1
1899-12-31 16:30:00	1.15	0.85	0.94		1899-12-31 16:30:00	227.3	207.2	143.2
1899-12-31 17:30:00	1.2	0.66	0.82		1899-12-31 17:30:00	79.7	86.2	46.9
1899-12-31 18:30:00	0.95	0.54	0.55		1899-12-31 18:30:00	45.3	120.5	246.4
1899-12-31 19:30:00	0.5	0.41	1.05		1899-12-31 19:30:00	98.9	58.1	82.1
1899-12-31 20:30:00	0.56	0.34	0.58		1899-12-31 20:30:00	65.9	63.7	41.7
26 June 2014 Diurnal Measurements
A. menziesii water potential (MPa)					A. menziesii stomatal conductance (mmol H2O m-2 s-1)
time	Sample 1	Sample 2	Sample 3		time	Sample 1	Sample 2	Sample 3
1899-12-31 04:30:00	0.14	0.16	0.11		1899-12-31 04:30:00	47.4	67.1	40.2
1899-12-31 06:30:00	0.15	0.13	0.19		1899-12-31 06:30:00	84.7	70.8	105.9
1899-12-31 07:30:00	0.19	0.13	0.17		1899-12-31 07:30:00	144.1	237.3	205.9
1899-12-31 08:30:00	0.15	0.13	0.16		1899-12-31 08:30:00	109.9	341.1	236.3
1899-12-31 09:30:00	0.16	0.49	0.42		1899-12-31 09:30:00	276.9	346.2	451.2
1899-12-31 10:30:00	0.25	0.32	0.43		1899-12-31 10:30:00	417.3	246.2	399.3
1899-12-31 11:30:00	0.52	0.51	0.49		1899-12-31 11:30:00	422.1	362.1	430.9
1899-12-31 12:30:00	1.17	0.95	0.76		1899-12-31 12:30:00	737.8	641.9	676.9
1899-12-31 13:30:00	0.51	0.3	1.4		1899-12-31 13:30:00	1022.2	521.7	919
1899-12-31 14:30:00	1.15	1.21	0.73		1899-12-31 14:30:00	424.2	775.7	509.3
1899-12-31 15:30:00	0.38	0.4	1		1899-12-31 15:30:00	599.5	317.3	620.9
1899-12-31 16:30:00	0.7	0.5	0.52		1899-12-31 16:30:00	280.1	203.4	159.2
1899-12-31 17:30:00	0.64	0.4	0.24		1899-12-31 17:30:00	408	151.3	238
1899-12-31 18:30:00	0.37	0.82	0.4		1899-12-31 18:30:00	103	45	116
1899-12-31 19:30:00	0.24	0.23	0.26		1899-12-31 19:30:00	77.8	51.2	61.1
1899-12-31 20:30:00	0.31	0.3	0.27		1899-12-31 20:30:00	76.1	67.6	37.3
26 Sept 2014 Diurnal Measurements (Overcast day)
Q. agrifolia water potential (MPa)					Q. agrifolia stomatal conductance (mmol H2O m-2 s-1)
time	Sample 1	Sample 2	Sample 3		time	Sample 1	Sample 2	Sample 3
1899-12-31 06:30:00	0.195	0.195	0.185		1899-12-31 06:30:00	72.5	95.1	97.8
1899-12-31 07:30:00	0.16	0.19	0.29		1899-12-31 07:30:00
1899-12-31 08:30:00	0.26	0.28	0.255		1899-12-31 08:30:00	437.2	218.3	142.6
1899-12-31 09:30:00	0.23	0.58	0.375		1899-12-31 09:30:00	111.5	140.1	199.8
1899-12-31 10:30:00	0.375	0.917	1.095		1899-12-31 10:30:00	216.9	200.8	187.9
1899-12-31 11:30:00	1.315	0.645	0.74		1899-12-31 11:30:00	230.6	255.9	226.9
1899-12-31 12:30:00	1.72	1.061	0.37		1899-12-31 12:30:00	253.7	173.9	182.1
1899-12-31 13:30:00	0.97	0.535	0.885		1899-12-31 13:30:00	213.2	211.1	190
1899-12-31 14:30:00	1.355	0.785	1.135		1899-12-31 14:30:00	201.5	216.5	231.4
1899-12-31 15:30:00	0.881	1.995	1.36		1899-12-31 15:30:00	143.5	285.4	271.1
1899-12-31 16:30:00	0.66	0.843	0.572		1899-12-31 16:30:00	142.4	121.6	159.6
1899-12-31 17:30:00	0.66	0.763	1.13		1899-12-31 17:30:00	108.3	214.9	119.3
1899-12-31 18:30:00	0.387	0.305	0.275		1899-12-31 18:30:00	88.9	119.5	80
28 Sept 2014 Diurnal Measurements (Overcast day)
A. menziesii water potential (MPa)					A. menziesii stomatal conductance (mmol H2O m-2 s-1)
time	Sample 1	Sample 2	Sample 3		time	Sample 1	Sample 2	Sample 3
1899-12-31 06:30:00	0.185	0.104	0.165		1899-12-31 06:30:00	29.7	38.8	42.2
1899-12-31 07:30:00	0.158	0.141	0.156		1899-12-31 07:30:00	40.9	101.1	95.3
1899-12-31 08:30:00	0.134	0.24	0.205		1899-12-31 08:30:00	230.1	168.7	234.8
1899-12-31 09:30:00	0.305	0.337	0.36		1899-12-31 09:30:00	217.2	280.5	170.9
1899-12-31 10:30:00	0.265	0.25	0.245		1899-12-31 10:30:00	182.6	128.6	193.8
1899-12-31 11:30:00	0.275	0.235	0.58		1899-12-31 11:30:00	246.5	278.4	206.4
1899-12-31 12:30:00	0.235	0.495	0.46		1899-12-31 12:30:00	261.1	28.5	274.7
1899-12-31 13:30:00	0.325	0.405	0.245		1899-12-31 13:30:00	203	205.3	221.8
1899-12-31 14:30:00	0.24	0.315	0.28		1899-12-31 14:30:00	309.9	298.5	275.5
1899-12-31 15:30:00	0.525	0.57	0.612		1899-12-31 15:30:00	283.8	256.2	221.7
1899-12-31 16:30:00	0.675	0.695	0.61		1899-12-31 16:30:00	210.1	256.1	326.8
1899-12-31 17:30:00	0.31	0.143	0.455		1899-12-31 17:30:00	183.6	181.2	262.6
1899-12-31 18:30:00	0.22	0.335	0.268		1899-12-31 18:30:00	74.3	163.3	56.1
3 Oct 2014 Diurnal Measurements
Q. agrifolia water potential (MPa)					Q. agrifolia stomatal conductance (mmol H2O m-2 s-1)
time	Sample 1	Sample 2	Sample 3		time	Sample 1	Sample 2	Sample 3
1899-12-31 06:30:00	0.642	0.425	0.245		1899-12-31 06:30:00	61.4	88.5	69.2
1899-12-31 07:30:00	0.855	0.635	0.57		1899-12-31 07:30:00	134.6	133.6	224.9
1899-12-31 08:30:00	1.01	1.163	0.99		1899-12-31 08:30:00	212	137.9	98.9
1899-12-31 09:30:00	0.795	1.07	1.032		1899-12-31 09:30:00	193.8	222.9	236.6
1899-12-31 10:30:00	1.072	1.47	1.875		1899-12-31 10:30:00	349.7	129	136.1
1899-12-31 11:30:00	1.51	0.765	2.25		1899-12-31 11:30:00	167	219.8	489.1
1899-12-31 12:30:00	1.235	1.49	1.421		1899-12-31 12:30:00	275.9	115.7	141.7
1899-12-31 13:30:00	1.309	1.155	1.265		1899-12-31 13:30:00	185.5	321.2	237.2
1899-12-31 14:30:00	1.546	0.975	0.84		1899-12-31 14:30:00	164.3	296.4	218.2
1899-12-31 15:30:00	1.19	1.105	0.883		1899-12-31 15:30:00	87.5	175.2	87.3
1899-12-31 16:30:00	1.585	0.645	1.082		1899-12-31 16:30:00	108.9	126.8	60
1899-12-31 17:30:00	0.983	0.805	0.45		1899-12-31 17:30:00	103.6	37.2	83.3
1899-12-31 18:30:00	0.96	0.776	0.514		1899-12-31 18:30:00	37.1	124.9	124.1
5 Oct 2014 Diurnal Measurements
A. menziesii water potential (MPa)					A. menziesii stomatal conductance (mmol H2O m-2 s-1)
time	Sample 1	Sample 2	Sample 3		time	Sample 1	Sample 2	Sample 3
1899-12-31 06:30:00	0.58	0.215	0.28		1899-12-31 06:30:00	37.6	31.1	41.9
1899-12-31 07:30:00	0.367	0.404	0.419		1899-12-31 07:30:00	155	71.4	147.5
1899-12-31 08:30:00	0.195	0.903	0.915		1899-12-31 08:30:00	173.7	121.2	158.1
1899-12-31 09:30:00	0.45	0.46	0.625		1899-12-31 09:30:00	152	298.7	305.7
1899-12-31 10:30:00	1.035	1.505	0.733		1899-12-31 10:30:00	264.6	338.7	174.4
1899-12-31 11:30:00	0.635	0.79	1.72		1899-12-31 11:30:00	167.6	211.7	274.5
1899-12-31 12:30:00	1.35	0.79	1.72		1899-12-31 12:30:00	202.4	103	87.9
1899-12-31 13:30:00	0.79	0.95	1.032		1899-12-31 13:30:00	234.2	125.5	109.8
1899-12-31 14:30:00	0.85	0.645	0.825		1899-12-31 14:30:00	54.7	140	104.5
1899-12-31 15:30:00	1.25	1.034	1.34		1899-12-31 15:30:00	39.2	73.3	31.6
1899-12-31 16:30:00	1.27	0.632	0.84		1899-12-31 16:30:00	42.9	63.8	114.4
1899-12-31 17:30:00	0.73	1.016	0.46		1899-12-31 17:30:00	79.2	79.1	44.7
1899-12-31 18:30:00	0.91	0.336	0.385		1899-12-31 18:30:00	68.8	22.4	22.1

## Sheet: Conductivity
Q. agrifolia conductance (mg * mm * kPa-1 * s-1)									Native PLC measures on Q. agrifolia
	Stem 1	Stem 2	Stem 3	Stem 4	Stem 5	Stem 6			Sample	Water potential (MPa)	% loss of K
Knative	23.84	49.525	26.258	8.215	6.68	15.132			1	-1.155	44.477
Kmax	25.932	52.238	26.321	8.758	6.826	15.574			2	-0.8634	61.3847
0	25.238	46.377	23.316	8.519	6.452	15.055			3	-1.7048	52.0657
-0.5	23.654	44.421	23.915	7.423	6.04	14.417			4	-1.8686	64.6074
-1	21.856	37.313	21.334	7.428	5.472	13.558			5	-1.7616	18.9675
-1.5	18.069	21.995	11.49	5.958	5.012	11.14			6	-1.44	46.9563
-2	9.408	11.959	6.007	4.742	3.675	8.31			7	-0.9328	41.1594
-2.5	5.512	6.978	3.962	2.779	3.274	5.415			8	-1.6612	30.1133
-3	2.696	4.195	2.008	1.914	1.994	2.381
-3.5	2.178	3.96	1.709	1.387	0.744	1.621
-4				0.798	0.154	1.254
Q. agrifolia Percentage Loss of Conductivity (PLC)
Pressure (MPa)	Stem 1	Stem 2	Stem 3	Stem 4	Stem 5	Stem 6
0	0	0	0	0	0	0
-0.5	0.0627625	0.0421761	-0.0256905	0.128654	0.0638562	0.0423779
-1	0.134004	0.195442	0.085006	0.128067	0.151891	0.0994354
-1.5	0.284056	0.525735	0.507205	0.300622	0.223187	0.260046
-2	0.627229	0.742135	0.742366	0.443362	0.430409	0.448024
-2.5	0.781599	0.849537	0.830074	0.673788	0.49256	0.640319
-3	0.893177	0.909546	0.913879	0.775326	0.690949	0.841847
-3.5	0.913702	0.914613	0.926703	0.837187	0.884687	0.892328
-4	0.95	0.95	0.95	0.906327	0.976131	0.916705
A. menziesii conductance (mg * mm * kPa-1 * s-1)
	Stem 1	Stem 2	Stem 3	Stem 4	Stem 5	Stem 6
Knative	14.399	24.874	11.501	11.501	26.317	12.126
Kmax	15.726	24.802	11.376	15.408	28.208	13.562
0	13.661	24.047	11.166	15.18	27.529	12.882
-0.5	13.622	23.061	11.16	14.259	24.721	12.045
-1	12.566	22.816	10.57	12.206	23.854	12.033
-1.5	12.247	21.32	10.294	11.281	23.689	11.307
-2	11.456	17.946	10.229	9.86	21.877	8.658
-2.5	10.702	16.172	9.554	8.294	19.395	7.694
-3	8.552	13.711	7.882	6.811	13.613	5.377
-3.5	3.086	8.262	6.406	5.359	7.401	3.359
-4	1.753	4.311	4.657	3.867	3.637	1.23
-4.5				2.406	2.084	0.504
-5				1.366	0.596
A. menziesii Percentage Loss of Conductivity (PLC)
Pressure (Mpa)	Stem 1	Stem 2	Stem 3	Stem 4	Stem 5	Stem 6
0	0	0	0	0	0	0
-0.5	0.00285484	0.041003	0.000537346	0.0606719	0.102002	0.0649744
-1	0.0801552	0.0511914	0.0533763	0.195916	0.133496	0.0659059										mean	stdev
-1.5	0.103506	0.113403	0.0780942	0.256851	0.139489	0.122264										#DIV/0!	#DIV/0!
-2	0.161408	0.253711	0.0839155	0.350461	0.205311	0.327899
-2.5	0.216602	0.327484	0.144367	0.453623	0.29547	0.402732
-3	0.373984	0.429825	0.294107	0.551318	0.505503	0.582596
-3.5	0.774101	0.656423	0.426294	0.64697	0.731156	0.739249
-4	0.871679	0.820726	0.58293	0.745257	0.867885	0.904518
-4.5				0.841502	0.924298	0.960876
-5				0.910013	0.97835
Large rotor centrifuge VC
Species: Quercus agrifolia
Sample	Treatment	Kh	PLC
3	0	138.624	0
3	-1	99.1382	28.4839
3	-2	78.5657	43.3244
3	-3	52.009	62.4819
3	-4	19.0477	86.2594
3	-5	8.20673	94.0798
5	0	52.5919	0
5	-1	23.1306	56.0187
5	-2	8.93	83.0202
5	-3	3.8603	92.6599
5	-4	3.36991	93.5923
5	-5	1.54787	97.0568
6	0	73.9398	0
6	-1	56.8422	23.1238
6	-2	38.1519	48.4014
6	-3	20.4001	72.4098
6	-4	10.0234	86.4438
6	-5	4.70979	93.6302
7	0	161.82	0
7	-1	84.5059	47.778
7	-2	36.8322	77.2389
7	-3	16.2898	89.9334
7	-4	9.09755	94.378
7	-5	5.2331	96.7661
8	0	161.326	0
8	-1	136.205	15.5716
8	-2	97.8617	39.3391
8	-3	61.6443	61.789
8	-4	36.6314	77.2936
8	-5	17.7679	88.9863
9	0	194.474	0
9	-1	120.299	38.1416
9	-2	42.8847	77.9484
9	-3	15.1216	92.2244
9	-4	7.98268	95.8953
9	-5	5.6043	97.1182
species	Specific Conductivity (Ks, kg MPa-1 s-1 m-1)
quercus	2.79362
quercus	3.89104
quercus	2.8635
quercus	1.55463
quercus	1.20195
quercus	1.43679
arbutus	1.90009
arbutus	2.71814
arbutus	1.76712
arbutus	2.20175
arbutus	1.73233

## Sheet: Vessel Density
species	stem	quadrat	vessel count	area (um2)	area (m2)	vessel density (v*m-2)	hydraulic mean	Lp	Lp_wood
Arbutus	2	1	139	265456	2.65456e-07	5.23627e+08	28.6867	5.43e-21	2.05e-14
Arbutus	2	2	126	213162	2.13162e-07	5.911e+08	31.4391	6.78e-21	3.18e-14
Arbutus	2	3	127	243005	2.43005e-07	5.22623e+08	24.5183	2.5e-21	1.03e-14
Arbutus	4	1	99	237974	2.37974e-07	4.16012e+08	26.7805	2.22e-21	9.32e-15
Arbutus	4	2	106	337913	3.37913e-07	3.1369e+08	25.6496	1.5e-21	4.44e-15
Arbutus	4	3	134	320164	3.20164e-07	4.18536e+08	29.0938	2.5e-21	7.82e-15
Arbutus	5	1	146	319907	3.19907e-07	4.56383e+08	30.359	4.14e-21	1.29e-14
Arbutus	5	2	169	366485	3.66485e-07	4.61138e+08	27.6833	3.19e-21	8.71e-15
Arbutus	5	3	169	310611	3.10611e-07	5.44089e+08	26.1679	3.22e-21	1.04e-14
Arbutus	6	1	108	213870	2.1387e-07	5.0498e+08	29.313	4.99e-21	2.33e-14
Arbutus	6	2	271	614527	6.14527e-07	4.4099e+08	27.9714	3.72e-21	6.05e-15
Arbutus	6	3	161	336259	3.36259e-07	4.78798e+08	29.3175	4.32e-21	1.28e-14
Quercus	1	1	63	1.06311e+06	1.06311e-06	5.92601e+07	49.8895	6.01e-21	5.65e-15
Quercus	1	2	52	987086	9.87086e-07	5.26803e+07	46.7305	4.19e-21	4.24e-15
Quercus	1	3	83	1.52723e+06	1.52723e-06	5.43468e+07	48.1547	7.01e-21	4.59e-15
Quercus	2	1	121	1.99693e+06	1.99693e-06	6.0593e+07	54.6328	5.43e-21	2.72e-15
Quercus	2	2	159	2.5545e+06	2.5545e-06	6.22431e+07	52.0026	5.94e-21	2.32e-15
Quercus	2	3	150	3.4267e+06	3.4267e-06	4.37739e+07	57.5152	6.33e-21	1.85e-15
Quercus	3	1	114	2.04e+06	2.04e-06	5.58824e+07	47.0242	4.64e-21	2.28e-15
Quercus	3	2	164	3.03281e+06	3.03281e-06	5.40753e+07	49.9144	4.09e-21	1.35e-15
Quercus	3	3	79	1.45977e+06	1.45977e-06	5.41181e+07	46.6985	1.49e-20	1.02e-14
Quercus	6	1	133	2.28095e+06	2.28095e-06	5.8309e+07	43.751	3.83e-21	1.68e-15
Quercus	6	2	122	2.67867e+06	2.67867e-06	4.5545e+07	40.9775	2.55e-21	9.52e-16
Quercus	6	3	75	147351	1.47351e-07	5.08989e+08	38.5833	2.4e-20	1.63e-13

## Sheet: Vessel Diameters
	microns
	mean D	HydD	maxD				species	stem	quadrat	area (μm2)	radius (μm)	Diam	mean D	D^5	D^4	HydD			species	stem	quadrat	area (μm2)	radius (μm)	Diam	mean D	D^5	D^4	HydD		species	stem	quadrat	area (μm2)	radius (μm)	Diam	mean D	D^5	D^4	HydD		species	stem	quadrat	area (μm2)	radius (μm)	Diam	mean D	D^5	D^4
Arb2	21.6436	29.1015	44.3119				Arbutus	2	1	604.08	13.8667	27.7333	21.6436	1.64063e+07	591574	29.1015			Arbutus	4	1	216.78	8.30682	16.6136	18.8159	1.26568e+06	76183.1	27.4778		Arbutus	5	1	312.018	9.96586	19.9317	20.6238	3.14575e+06	157826	28.2634		Arbutus	6	1	935.146	17.253	34.506	22.0958	4.89186e+07	1.41768e+06
Arb4	18.8159	27.4778	38.2516				Arbutus	2	1	268.48	9.24445	18.4889		2.1605e+06	116854				Arbutus	4	1	387.301	11.1032	22.2065		5.40004e+06	243174			Arbutus	5	1	346.485	10.5019	21.0038		4.08777e+06	194621			Arbutus	6	1	728.343	15.2263	30.4525		2.61888e+07	859987
Arb5	20.6238	28.2634	42.7569				Arbutus	2	1	556.915	13.3143	26.6287		1.3389e+07	502803	MaxD			Arbutus	4	1	235.827	8.66407	17.3281		1.56228e+06	90158.6	MaxD		Arbutus	5	1	243.99	8.81274	17.6255		1.701e+06	96508.2	MaxD		Arbutus	6	1	406.348	11.373	22.746		6.08864e+06	267680
Arb6	22.0958	28.6763	41.2726				Arbutus	2	1	333.786	10.3076	20.6153		3.72345e+06	180616	44.3119			Arbutus	4	1	113.378	6.00744	12.0149		250379	20839	38.2516		Arbutus	5	1	297.505	9.73133	19.4627		2.79261e+06	143486	42.7569		Arbutus	6	1	532.425	13.0183	26.0366		1.19652e+07	459555
							Arbutus	2	1	919.726	17.1102	34.2203		4.69269e+07	1.37131e+06				Arbutus	4	1	260.317	9.10283	18.2057		2.00001e+06	109856			Arbutus	5	1	154.195	7.00584	14.0117		540071	38544.4			Arbutus	6	1	397.278	11.2453	22.4907		5.75455e+06	255864
Quercus1	9.71618	48.4308	69.5952				Arbutus	2	1	682.992	14.7446	29.4892		2.23005e+07	756226				Arbutus	4	1	202.267	8.02394	16.0479		1.06436e+06	66323.9			Arbutus	5	1	507.936	12.7154	25.4308		1.06365e+07	418252			Arbutus	6	1	530.611	12.9961	25.9922		1.18636e+07	456428
Quercus2	11.7548	55.0784	80.6414				Arbutus	2	1	437.187	11.7966	23.5933		7.31044e+06	309852				Arbutus	4	1	235.827	8.66407	17.3281		1.56228e+06	90158.6			Arbutus	5	1	250.34	8.92668	17.8534		1.81385e+06	101597			Arbutus	6	1	492.516	12.5209	25.0418		9.8475e+06	393243
Quercus3	10.3225	48.2681	75.2406				Arbutus	2	1	887.073	16.8037	33.6074		4.2872e+07	1.27567e+06				Arbutus	4	1	573.242	13.5081	27.0162		1.4392e+07	532717			Arbutus	5	1	263.038	9.15028	18.3006		2.05268e+06	112165			Arbutus	6	1	782.765	15.7849	31.5697		3.13584e+07	993306
Quercus6	11.7706	41.8009	60.1802				Arbutus	2	1	407.255	11.3857	22.7713		6.12268e+06	268877				Arbutus	4	1	313.832	9.99479	19.9896		3.19167e+06	159667			Arbutus	5	1	133.333	6.51469	13.0294		375508	28820.1			Arbutus	6	1	517.913	12.8397	25.6793		1.11665e+07	434844
							Arbutus	2	1	154.195	7.00584	14.0117		540071	38544.4				Arbutus	4	1	1038.55	18.1819	36.3637		6.3583e+07	1.74853e+06			Arbutus	5	1	701.132	14.9391	29.8782		2.38108e+07	796929			Arbutus	6	1	754.647	15.4988	30.9975		2.86177e+07	923226
							Arbutus	2	1	182.313	7.61788	15.2358		820955	53883.5				Arbutus	4	1	290.249	9.61193	19.2239		2.62544e+06	136572			Arbutus	5	1	541.496	13.1287	26.2575		1.24814e+07	475347			Arbutus	6	1	350.113	10.5567	21.1134		4.19562e+06	198718
							Arbutus	2	1	257.596	9.05513	18.1103		1.94815e+06	107572				Arbutus	4	1	284.807	9.52139	19.0428		2.5041e+06	131499			Arbutus	5	1	300.226	9.77573	19.5515		2.85691e+06	146122			Arbutus	6	1	577.777	13.5614	27.1228		1.46783e+07	541179
							Arbutus	2	1	568.706	13.4545	26.9091		1.4109e+07	524319				Arbutus	4	1	366.439	10.8001	21.6001		4.70197e+06	217683			Arbutus	5	1	723.808	15.1788	30.3576		2.5783e+07	849311			Arbutus	6	1	397.278	11.2453	22.4907		5.75455e+06	255864
							Arbutus	2	1	897.957	16.9065	33.8129		4.41992e+07	1.30717e+06				Arbutus	4	1	352.834	10.5977	21.1953		4.27761e+06	201819			Arbutus	5	1	767.345	15.6286	31.2572		2.98368e+07	954556			Arbutus	6	1	547.845	13.2055	26.4109		1.28505e+07	486559
							Arbutus	2	1	724.715	15.1883	30.3766		2.58639e+07	851441				Arbutus	4	1	267.573	9.22882	18.4576		2.1423e+06	116066			Arbutus	5	1	1355.1	20.7688	41.5375		1.23652e+08	2.97689e+06			Arbutus	6	1	250.34	8.92668	17.8534		1.81385e+06	101597
							Arbutus	2	1	175.056	7.46472	14.9294		741682	49679.2				Arbutus	4	1	615.872	14.0014	28.0027		1.72187e+07	614895			Arbutus	5	1	806.348	16.0209	32.0418		3.37739e+07	1.05406e+06			Arbutus	6	1	250.34	8.92668	17.8534		1.81385e+06	101597
							Arbutus	2	1	370.974	10.8667	21.7334		4.8488e+06	223104				Arbutus	4	1	487.981	12.4631	24.9262		9.62238e+06	386034			Arbutus	5	1	624.942	14.1041	28.2082		1.78597e+07	633140			Arbutus	6	1	275.736	9.36854	18.7371		2.30945e+06	123256
							Arbutus	2	1	210.43	8.18425	16.3685		1.17502e+06	71785.3				Arbutus	4	1	204.081	8.05984	16.1197		1.08838e+06	67518.9			Arbutus	5	1	869.84	16.6397	33.2793		4.08201e+07	1.22659e+06			Arbutus	6	1	184.127	7.65568	15.3114		841529	54961.1
							Arbutus	2	1	236.734	8.68071	17.3614		1.57735e+06	90853.5				Arbutus	4	1	150.567	6.92293	13.8459		508862	36751.9			Arbutus	5	1	285.714	9.53654	19.0731		2.52409e+06	132338			Arbutus	6	1	241.269	8.76346	17.5269		1.65398e+06	94367.7
							Arbutus	2	1	344.671	10.4744	20.9487		4.03448e+06	192588				Arbutus	4	1	282.993	9.49102	18.982		2.46442e+06	129829			Arbutus	5	1	302.04	9.80522	19.6104		2.90026e+06	147894			Arbutus	6	1	273.015	9.3222	18.6444		2.2529e+06	120835
							Arbutus	2	1	566.892	13.4331	26.8661		1.39967e+07	520980				Arbutus	4	1	426.303	11.6489	23.2978		6.86391e+06	294616			Arbutus	5	1	568.706	13.4545	26.9091		1.4109e+07	524319			Arbutus	6	1	623.128	14.0836	28.1672		1.77304e+07	629470
							Arbutus	2	1	221.315	8.39326	16.7865		1.33291e+06	79403.9				Arbutus	4	1	340.135	10.4052	20.8104		3.90305e+06	187553			Arbutus	5	1	634.919	14.2162	28.4324		1.85811e+07	653517			Arbutus	6	1	809.069	16.0479	32.0958		3.40596e+07	1.06119e+06
							Arbutus	2	1	494.33	12.5439	25.0879		9.93843e+06	396145				Arbutus	4	1	476.19	12.3116	24.6232		9.05161e+06	367604			Arbutus	5	1	1079.36	18.5357	37.0714		7.00155e+07	1.88867e+06			Arbutus	6	1	1185.48	19.4255	38.8511		8.85147e+07	2.27831e+06
							Arbutus	2	1	675.736	14.6661	29.3321		2.17129e+07	740243				Arbutus	4	1	198.639	7.95165	15.9033		1.01727e+06	63966			Arbutus	5	1	217.687	8.32418	16.6484		1.27896e+06	76821.9			Arbutus	6	1	916.098	17.0764	34.1528		4.64654e+07	1.36052e+06
							Arbutus	2	1	469.84	12.2293	24.4585		8.75287e+06	357866				Arbutus	4	1	378.231	10.9725	21.9449		5.08942e+06	231918			Arbutus	5	1	476.19	12.3116	24.6232		9.05161e+06	367604			Arbutus	6	1	420.861	11.5743	23.1486		6.64694e+06	287143
							Arbutus	2	1	391.836	11.168	22.3361		5.55951e+06	248902				Arbutus	4	1	263.945	9.16604	18.3321		2.07042e+06	112940			Arbutus	5	1	966.892	17.5434	35.0868		5.31766e+07	1.51557e+06			Arbutus	6	1	335.6	10.3356	20.6712		3.77425e+06	182585
							Arbutus	2	1	704.761	14.9777	29.9555		2.41201e+07	805200				Arbutus	4	1	282.993	9.49102	18.982		2.46442e+06	129829			Arbutus	5	1	604.988	13.8771	27.7542		1.64681e+07	593354			Arbutus	6	1	234.013	8.63068	17.2614		1.53241e+06	88776.9
							Arbutus	2	1	435.373	11.7722	23.5443		7.23484e+06	307286				Arbutus	4	1	373.695	10.9065	21.8129		4.9382e+06	226389			Arbutus	5	1	1160.09	19.2163	38.4327		8.38499e+07	2.18174e+06			Arbutus	6	1	542.403	13.1397	26.2794		1.25337e+07	476941
							Arbutus	2	1	144.217	6.77537	13.5507		456895	33717.3				Arbutus	4	1	120.635	6.19672	12.3934		292387	23592.1			Arbutus	5	1	951.472	17.403	34.8059		5.10817e+07	1.46762e+06			Arbutus	6	1	321.088	10.1097	20.2193		3.37937e+06	167135
							Arbutus	2	1	544.217	13.1617	26.3233		1.26388e+07	480136				Arbutus	4	1	1147.39	19.1109	38.2218		8.15742e+07	2.13424e+06			Arbutus	5	1	723.808	15.1788	30.3576		2.5783e+07	849311			Arbutus	6	1	414.512	11.4867	22.9733		6.39909e+06	278544
							Arbutus	2	1	963.263	17.5105	35.0209		5.2679e+07	1.50422e+06				Arbutus	4	1	760.089	15.5545	31.1091		2.91364e+07	936589			Arbutus	5	1	738.321	15.3302	30.6604		2.70949e+07	883712			Arbutus	6	1	712.924	15.0642	30.1284		2.48247e+07	823961
							Arbutus	2	1	925.168	17.1607	34.3214		4.76241e+07	1.38759e+06				Arbutus	4	1	589.568	13.6991	27.3982		1.54387e+07	563492			Arbutus	5	1	734.692	15.2925	30.5849		2.67632e+07	875046			Arbutus	6	1	830.837	16.2623	32.5247		3.63969e+07	1.11906e+06
							Arbutus	2	1	158.73	7.10812	14.2162		580661	40844.9				Arbutus	4	1	679.364	14.7054	29.4108		2.20055e+07	748213			Arbutus	5	1	264.852	9.18178	18.3636		2.08825e+06	113717			Arbutus	6	1	919.726	17.1102	34.2203		4.69269e+07	1.37131e+06
							Arbutus	2	1	356.462	10.652	21.304		4.38842e+06	205990				Arbutus	4	1	236.734	8.68071	17.3614		1.57735e+06	90853.5			Arbutus	5	1	239.455	8.73046	17.4609		1.62306e+06	92954			Arbutus	6	1	382.766	11.038	22.0761		5.24335e+06	237513
							Arbutus	2	1	551.473	13.2491	26.4982		1.30643e+07	493025				Arbutus	4	1	229.478	8.54664	17.0933		1.45924e+06	85369.4			Arbutus	5	1	189.569	7.76799	15.536		905094	58257.9			Arbutus	6	1	631.291	14.1755	28.3511		1.83168e+07	646070
							Arbutus	2	1	476.19	12.3116	24.6232		9.05161e+06	367604				Arbutus	4	1	302.947	9.81993	19.6399		2.92208e+06	148783			Arbutus	5	1	237.641	8.69733	17.3947		1.5925e+06	91551			Arbutus	6	1	277.55	9.3993	18.7986		2.34762e+06	124883
							Arbutus	2	1	530.611	12.9961	25.9922		1.18636e+07	456428				Arbutus	4	1	222.222	8.41044	16.8209		1.34661e+06	80056.1			Arbutus	5	1	361.904	10.733	21.466		4.55784e+06	212328			Arbutus	6	1	1242.63	19.8882	39.7764		9.95699e+07	2.50324e+06
							Arbutus	2	1	726.529	15.2073	30.4146		2.6026e+07	855709				Arbutus	4	1	193.197	7.84197	15.6839		949022	60509.1			Arbutus	5	1	385.487	11.0772	22.1544		5.33703e+06	240902			Arbutus	6	1	565.078	13.4116	26.8231		1.3885e+07	517651
							Arbutus	2	1	899.772	16.9235	33.8471		4.44229e+07	1.31246e+06				Arbutus	4	1	598.638	13.8041	27.6081		1.60393e+07	580963			Arbutus	5	1	548.752	13.2164	26.4328		1.29037e+07	488172			Arbutus	6	1	413.605	11.4741	22.9482		6.36414e+06	277327
							Arbutus	2	1	339.228	10.3913	20.7826		3.87708e+06	186554				Arbutus	4	1	161.451	7.16878	14.3376		605867	42257.3			Arbutus	5	1	344.671	10.4744	20.9487		4.03448e+06	192588			Arbutus	6	1	476.19	12.3116	24.6232		9.05161e+06	367604
							Arbutus	2	1	295.691	9.70162	19.4032		2.75024e+06	141741				Arbutus	4	1	321.088	10.1097	20.2193		3.37937e+06	167135			Arbutus	5	1	266.666	9.21317	18.4263		2.1242e+06	115280			Arbutus	6	1	232.199	8.59716	17.1943		1.50289e+06	87405.9
							Arbutus	2	1	556.915	13.3143	26.6287		1.3389e+07	502803				Arbutus	4	1	163.265	7.20894	14.4179		623029	43212.2			Arbutus	5	1	368.253	10.8268	21.6535		4.76037e+06	219843			Arbutus	6	1	229.478	8.54664	17.0933		1.45924e+06	85369.4
							Arbutus	2	1	636.733	14.2365	28.473		1.87141e+07	657257				Arbutus	4	1	156.009	7.04693	14.0939		556096	39456.6			Arbutus	5	1	279.365	9.42999	18.86		2.38619e+06	126521			Arbutus	6	1	289.342	9.5969	19.1938		2.60498e+06	135720
							Arbutus	2	1	192.29	7.82354	15.6471		937923	59942.3				Arbutus	4	1	282.086	9.4758	18.9516		2.44472e+06	128998			Arbutus	5	1	173.242	7.42594	14.8519		722617	48654.9			Arbutus	6	1	473.468	12.2764	24.5528		8.92281e+06	363414
							Arbutus	2	1	610.43	13.9394	27.8787		1.68409e+07	604077				Arbutus	4	1	220.408	8.37604	16.7521		1.3193e+06	78754.4			Arbutus	5	1	184.127	7.65568	15.3114		841529	54961.1			Arbutus	6	1	169.614	7.34778	14.6956		685377	46638.4
							Arbutus	2	1	371.881	10.88	21.7599		4.87849e+06	224196				Arbutus	4	1	308.389	9.90774	19.8155		3.05508e+06	154176			Arbutus	5	1	210.43	8.18425	16.3685		1.17502e+06	71785.3			Arbutus	6	1	256.689	9.03917	18.0783		1.93105e+06	106816
							Arbutus	2	1	413.605	11.4741	22.9482		6.36414e+06	277327				Arbutus	4	1	236.734	8.68071	17.3614		1.57735e+06	90853.5			Arbutus	5	1	269.387	9.26005	18.5201		2.1788e+06	117645			Arbutus	6	1	175.963	7.48403	14.9681		751326	50195.3
							Arbutus	2	1	202.267	8.02394	16.0479		1.06436e+06	66323.9				Arbutus	4	1	321.088	10.1097	20.2193		3.37937e+06	167135			Arbutus	5	1	223.129	8.42758	16.8552		1.3604e+06	80710.9			Arbutus	6	1	183.22	7.6368	15.2736		831204	54420.9
							Arbutus	2	1	552.38	13.26	26.52		1.31181e+07	494648				Arbutus	4	1	262.131	9.13449	18.269		2.03503e+06	111393			Arbutus	5	1	228.571	8.52974	17.0595		1.44487e+06	84695.9			Arbutus	6	1	273.922	9.33767	18.6753		2.27166e+06	121639
							Arbutus	2	1	156.009	7.04693	14.0939		556096	39456.6				Arbutus	4	1	126.077	6.33495	12.6699		326486	25768.7			Arbutus	5	1	243.99	8.81274	17.6255		1.701e+06	96508.2			Arbutus	6	1	257.596	9.05513	18.1103		1.94815e+06	107572
							Arbutus	2	1	153.288	6.9852	13.9704		532164	38092.2				Arbutus	4	1	284.807	9.52139	19.0428		2.5041e+06	131499			Arbutus	5	1	380.952	11.0118	22.0237		5.18145e+06	235267			Arbutus	6	1	174.149	7.44536	14.8907		732112	49165.7
							Arbutus	2	1	168.707	7.3281	14.6562		676251	46140.9				Arbutus	4	1	371.881	10.88	21.7599		4.87849e+06	224196			Arbutus	5	1	518.82	12.8509	25.7018		1.12155e+07	436369			Arbutus	6	1	192.29	7.82354	15.6471		937923	59942.3
							Arbutus	2	1	609.523	13.929	27.858		1.67784e+07	602283				Arbutus	4	1	101.587	5.68649	11.373		190270	16730			Arbutus	5	1	321.088	10.1097	20.2193		3.37937e+06	167135			Arbutus	6	1	157.823	7.08778	14.1756		572402	40379.5
							Arbutus	2	1	214.059	8.25452	16.509		1.22633e+06	74282.6				Arbutus	4	1	98.866	5.60982	11.2196		177784	15845.8			Arbutus	5	1	225.85	8.47881	16.9576		1.40225e+06	82691.4			Arbutus	6	1	700.225	14.9295	29.8589		2.37339e+07	794869
							Arbutus	2	1	443.537	11.882	23.764		7.57879e+06	318919				Arbutus	4	1	175.056	7.46472	14.9294		741682	49679.2			Arbutus	5	1	240.362	8.74698	17.494		1.63847e+06	93659.5			Arbutus	6	1	500.679	12.6242	25.2485		1.02606e+07	406386
							Arbutus	2	1	649.432	14.3778	28.7556		1.96612e+07	683735				Arbutus	4	1	249.433	8.9105	17.821		1.79746e+06	100862			Arbutus	5	1	181.406	7.5989	15.1978		810783	53348.7			Arbutus	6	1	298.412	9.74615	19.4923		2.81395e+06	144362
							Arbutus	2	1	647.618	14.3577	28.7154		1.95242e+07	679920				Arbutus	4	1	478.004	12.335	24.6701		9.13806e+06	370411			Arbutus	5	1	380.952	11.0118	22.0237		5.18145e+06	235267			Arbutus	6	1	290.249	9.61193	19.2239		2.62544e+06	136572
							Arbutus	2	1	526.983	12.9516	25.9032		1.16618e+07	450208				Arbutus	4	1	185.034	7.67451	15.349		851930	55503.9			Arbutus	5	1	580.498	13.5933	27.1866		1.48517e+07	546288			Arbutus	6	1	321.995	10.1239	20.2479		3.40328e+06	168081
							Arbutus	2	1	297.505	9.73133	19.4627		2.79261e+06	143486				Arbutus	4	1	123.356	6.26621	12.5324		309155	24668.4			Arbutus	5	1	468.933	12.2174	24.4349		8.71068e+06	356485			Arbutus	6	1	265.759	9.19748	18.395		2.10618e+06	114498
							Arbutus	2	1	771.881	15.6747	31.3495		3.02797e+07	965875				Arbutus	4	1	94.331	5.47964	10.9593		158093	14425.4			Arbutus	5	1	263.945	9.16604	18.3321		2.07042e+06	112940			Arbutus	6	1	371.881	10.88	21.7599		4.87849e+06	224196
							Arbutus	2	1	256.689	9.03917	18.0783		1.93105e+06	106816				Arbutus	4	1	499.772	12.6128	25.2256		1.02142e+07	404915			Arbutus	5	1	347.392	10.5156	21.0312		4.11457e+06	195641			Arbutus	6	1	477.097	12.3233	24.6467		9.09478e+06	369006
							Arbutus	2	1	780.951	15.7666	31.5331		3.1177e+07	988707				Arbutus	4	1	302.947	9.81993	19.6399		2.92208e+06	148783			Arbutus	5	1	440.815	11.8455	23.691		7.46305e+06	315016			Arbutus	6	1	627.663	14.1348	28.2695		1.80548e+07	638665
							Arbutus	2	1	177.777	7.52251	15.045		770840	51235.5				Arbutus	4	1	460.77	12.1106	24.2213		8.33654e+06	344182			Arbutus	5	1	436.28	11.7844	23.5688		7.27258e+06	308568			Arbutus	6	1	480.725	12.3701	24.7402		9.26866e+06	374640
							Arbutus	2	1	496.144	12.5669	25.1338		1.00299e+07	399058				Arbutus	4	1	498.865	12.6013	25.2027		1.01679e+07	403447			Arbutus	5	1	354.648	10.6249	21.2497		4.3328e+06	203899			Arbutus	6	1	360.997	10.7196	21.4391		4.52933e+06	211265
							Arbutus	2	1	471.654	12.2528	24.5057		8.8376e+06	360635				Arbutus	4	1	296.598	9.71648	19.433		2.77138e+06	142612			Arbutus	5	1	205.895	8.09558	16.1912		1.11273e+06	68724.5			Arbutus	6	1	228.571	8.52974	17.0595		1.44487e+06	84695.9
							Arbutus	2	1	528.797	12.9739	25.9477		1.17624e+07	453313				Arbutus	4	1	239.455	8.73046	17.4609		1.62306e+06	92954			Arbutus	5	1	230.385	8.56352	17.127		1.47371e+06	86045.6			Arbutus	6	1	312.018	9.96586	19.9317		3.14575e+06	157826
							Arbutus	2	1	327.437	10.2091	20.4183		3.54891e+06	173810				Arbutus	4	1	359.183	10.6926	21.3852		4.47265e+06	209147			Arbutus	5	1	153.288	6.9852	13.9704		532164	38092.2			Arbutus	6	1	243.99	8.81274	17.6255		1.701e+06	96508.2
							Arbutus	2	1	239.455	8.73046	17.4609		1.62306e+06	92954				Arbutus	4	1	228.571	8.52974	17.0595		1.44487e+06	84695.9			Arbutus	5	1	204.081	8.05984	16.1197		1.08838e+06	67518.9			Arbutus	6	1	357.369	10.6656	21.3311		4.41639e+06	207040
							Arbutus	2	1	126.984	6.35769	12.7154		332390	26140.8				Arbutus	4	1	187.755	7.73074	15.4615		883597	57148.3			Arbutus	5	1	198.639	7.95165	15.9033		1.01727e+06	63966			Arbutus	6	1	231.292	8.58036	17.1607		1.48825e+06	86724.4
							Arbutus	2	1	127.891	6.38036	12.7607		338357	26515.5				Arbutus	4	1	396.371	11.2325	22.465		5.72176e+06	254697			Arbutus	5	1	156.916	7.06738	14.1348		564213	39916.7			Arbutus	6	1	316.553	10.038	20.0761		3.2613e+06	162448
							Arbutus	2	1	218.594	8.3415	16.683		1.29232e+06	77463.4				Arbutus	4	1	258.503	9.07106	18.1421		1.96535e+06	108331			Arbutus	5	1	180.499	7.57988	15.1598		800686	52816.5			Arbutus	6	1	409.07	11.411	22.822		6.19112e+06	271279
							Arbutus	2	1	457.142	12.0629	24.1257		8.17341e+06	338784				Arbutus	4	1	963.263	17.5105	35.0209		5.2679e+07	1.50422e+06			Arbutus	5	1	157.823	7.08778	14.1756		572402	40379.5			Arbutus	6	1	857.141	16.5178	33.0355		3.93465e+07	1.19104e+06
							Arbutus	2	1	749.205	15.4428	30.8856		2.81046e+07	909958				Arbutus	4	1	172.335	7.40648	14.813		713196	48146.8			Arbutus	5	1	163.265	7.20894	14.4179		623029	43212.2			Arbutus	6	1	484.353	12.4167	24.8334		9.44453e+06	380316
							Arbutus	2	1	151.474	6.94375	13.8875		516560	37196				Arbutus	4	1	105.215	5.78714	11.5743		207716	17946.3			Arbutus	5	1	134.24	6.53681	13.0736		381927	29213.5			Arbutus	6	1	271.201	9.29118	18.5824		2.21566e+06	119235
							Arbutus	2	1	151.474	6.94375	13.8875		516560	37196				Arbutus	4	1	166.893	7.2886	14.5772		658219	45154			Arbutus	5	1	136.961	6.60273	13.2055		401576	30409.8			Arbutus	6	1	242.176	8.77992	17.5598		1.66956e+06	95078.5
							Arbutus	2	1	145.124	6.79665	13.5933		464113	34142.8				Arbutus	4	1	134.24	6.53681	13.0736		381927	29213.5			Arbutus	5	1	239.455	8.73046	17.4609		1.62306e+06	92954			Arbutus	6	1	1013.15	17.9582	35.9163		5.97668e+07	1.66406e+06
							Arbutus	2	1	399.092	11.271	22.542		5.82047e+06	258206				Arbutus	4	1	116.1	6.07913	12.1583		265678	21851.7			Arbutus	5	1	313.832	9.99479	19.9896		3.19167e+06	159667			Arbutus	6	1	317.46	10.0524	20.1048		3.28472e+06	163380
							Arbutus	2	1	531.518	13.0072	26.0144		1.19143e+07	457990				Arbutus	4	1	110.657	5.93492	11.8698		235626	19850.8			Arbutus	5	1	181.406	7.5989	15.1978		810783	53348.7			Arbutus	6	1	294.784	9.68673	19.3735		2.7292e+06	140873
							Arbutus	2	1	208.616	8.1489	16.2978		1.14986e+06	70553				Arbutus	4	1	207.709	8.13116	16.2623		1.1374e+06	69940.8			Arbutus	5	1	219.501	8.35879	16.7176		1.30577e+06	78107.6			Arbutus	6	1	721.994	15.1597	30.3195		2.56218e+07	845060
							Arbutus	2	1	806.348	16.0209	32.0418		3.37739e+07	1.05406e+06				Arbutus	4	1	136.961	6.60273	13.2055		401576	30409.8			Arbutus	5	1	145.124	6.79665	13.5933		464113	34142.8			Arbutus	6	1	872.561	16.6657	33.3314		4.114e+07	1.23427e+06
							Arbutus	2	1	207.709	8.13116	16.2623		1.1374e+06	69940.8				Arbutus	4	1	228.571	8.52974	17.0595		1.44487e+06	84695.9			Arbutus	5	1	642.176	14.2972	28.5945		1.91166e+07	668542			Arbutus	6	1	832.651	16.2801	32.5602		3.65959e+07	1.12395e+06
							Arbutus	2	1	253.968	8.99114	17.9823		1.88028e+06	104563				Arbutus	4	1	182.313	7.61788	15.2358		820955	53883.5			Arbutus	5	1	731.064	15.2547	30.5093		2.64341e+07	866425			Arbutus	6	1	481.632	12.3818	24.7635		9.31244e+06	376055
							Arbutus	2	1	300.226	9.77573	19.5515		2.85691e+06	146122				Arbutus	4	1	388.208	11.1162	22.2324		5.43171e+06	244314			Arbutus	5	1	718.366	15.1216	30.2432		2.53011e+07	836588			Arbutus	6	1	498.865	12.6013	25.2027		1.01679e+07	403447
							Arbutus	2	1	166.893	7.2886	14.5772		658219	45154				Arbutus	4	1	301.133	9.79049	19.581		2.87853e+06	147007			Arbutus	5	1	680.271	14.7152	29.4304		2.2079e+07	750212			Arbutus	6	1	421.768	11.5868	23.1735		6.68281e+06	288382
							Arbutus	2	1	701.132	14.9391	29.8782		2.38108e+07	796929				Arbutus	4	1	246.712	8.86176	17.7235		1.74884e+06	98673.6			Arbutus	5	1	342.856	10.4467	20.8935		3.98157e+06	190565			Arbutus	6	1	158.73	7.10812	14.2162		580661	40844.9
							Arbutus	2	1	193.197	7.84197	15.6839		949022	60509.1				Arbutus	4	1	197.732	7.93348	15.867		1.0057e+06	63383.2			Arbutus	5	1	408.162	11.3983	22.7967		6.15682e+06	270076			Arbutus	6	1	151.474	6.94375	13.8875		516560	37196
							Arbutus	2	1	176.87	7.5033	15.0066		761046	50714.1				Arbutus	4	1	185.034	7.67451	15.349		851930	55503.9			Arbutus	5	1	507.936	12.7154	25.4308		1.06365e+07	418252			Arbutus	6	1	483.446	12.4051	24.8101		9.40038e+06	378893
							Arbutus	2	1	283.9	9.50622	19.0124		2.48421e+06	130663				Arbutus	4	1	165.079	7.24888	14.4978		640479	44177.8			Arbutus	5	1	625.849	14.1143	28.2286		1.79246e+07	634979			Arbutus	6	1	339.228	10.3913	20.7826		3.87708e+06	186554
							Arbutus	2	1	284.807	9.52139	19.0428		2.5041e+06	131499				Arbutus	4	1	190.476	7.78655	15.5731		915959	58816.7			Arbutus	5	1	490.702	12.4978	24.9956		9.75708e+06	390352			Arbutus	6	1	213.152	8.23701	16.474		1.21339e+06	73654.5
							Arbutus	2	1	354.648	10.6249	21.2497		4.3328e+06	203899				Arbutus	4	1	316.553	10.038	20.0761		3.2613e+06	162448			Arbutus	5	1	171.428	7.38696	14.7739		703849	47641.3			Arbutus	6	1	349.206	10.543	21.0861		4.1685e+06	197690
							Arbutus	2	1	326.53	10.195	20.39		3.52438e+06	172849				Arbutus	4	1	844.443	16.395	32.7899		3.79054e+07	1.15601e+06			Arbutus	5	1	335.6	10.3356	20.6712		3.77425e+06	182585			Arbutus	6	1	224.036	8.4447	16.8894		1.37426e+06	81368.4
							Arbutus	2	1	179.591	7.56079	15.1216		790654	52286.5				Arbutus	4	1	565.078	13.4116	26.8231		1.3885e+07	517651			Arbutus	5	1	1102.95	18.7371	37.4742		7.39028e+07	1.9721e+06			Arbutus	6	1	243.083	8.79635	17.5927		1.68524e+06	95792
							Arbutus	2	1	273.922	9.33767	18.6753		2.27166e+06	121639				Arbutus	4	1	238.548	8.71391	17.4278		1.60774e+06	92251.2			Arbutus	5	1	445.351	11.9063	23.8126		7.65652e+06	321533			Arbutus	6	1	214.966	8.27199	16.544		1.23937e+06	74913.4
							Arbutus	2	1	149.66	6.90205	13.8041		501233	36310.5				Arbutus	4	1	154.195	7.00584	14.0117		540071	38544.4			Arbutus	5	1	1102.95	18.7371	37.4742		7.39028e+07	1.9721e+06			Arbutus	6	1	279.365	9.42999	18.86		2.38619e+06	126521
							Arbutus	2	1	614.965	13.991	27.9821		1.71554e+07	613085				Arbutus	4	1	252.154	8.95897	17.9179		1.84689e+06	103075			Arbutus	5	1	1084.81	18.5824	37.1647		7.09013e+07	1.90776e+06			Arbutus	6	1	153.288	6.9852	13.9704		532164	38092.2
							Arbutus	2	1	224.943	8.46177	16.9235		1.38821e+06	82028.6				Arbutus	4	1	283.9	9.50622	19.0124		2.48421e+06	130663			Arbutus	5	1	1204.53	19.581	39.162		9.21132e+07	2.35211e+06			Arbutus	6	1	731.064	15.2547	30.5093		2.64341e+07	866425
							Arbutus	2	1	383.673	11.0511	22.1022		5.27446e+06	238640				Arbutus	4	1	197.732	7.93348	15.867		1.0057e+06	63383.2			Arbutus	5	1	781.858	15.7757	31.5514		3.12676e+07	991005			Arbutus	6	1	370.067	10.8534	21.7068		4.81921e+06	222014
							Arbutus	2	1	573.242	13.5081	27.0162		1.4392e+07	532717				Arbutus	4	1	117.914	6.12643	12.2529		276178	22539.8			Arbutus	5	1	639.455	14.2669	28.5338		1.89147e+07	662888			Arbutus	6	1	760.089	15.5545	31.1091		2.91364e+07	936589
							Arbutus	2	1	702.039	14.9488	29.8976		2.38879e+07	798993				Arbutus	4	1	124.263	6.28921	12.5784		314869	25032.5			Arbutus	5	1	685.713	14.7739	29.5479		2.25233e+07	762263			Arbutus	6	1	447.165	11.9305	23.861		7.73472e+06	324157
							Arbutus	2	1	507.936	12.7154	25.4308		1.06365e+07	418252				Arbutus	4	2	199.546	7.96978	15.9396		1.02892e+06	64551.5			Arbutus	5	1	614.058	13.9807	27.9615		1.70922e+07	611278			Arbutus	6	1	874.375	16.683	33.366		4.13542e+07	1.23941e+06
							Arbutus	2	1	500.679	12.6242	25.2485		1.02606e+07	406386				Arbutus	4	2	292.97	9.65688	19.3138		2.68741e+06	139145			Arbutus	5	1	663.037	14.5276	29.0552		2.07071e+07	712682			Arbutus	6	1	616.779	14.0117	28.0233		1.72822e+07	616708
							Arbutus	2	1	469.84	12.2293	24.4585		8.75287e+06	357866				Arbutus	4	2	446.258	11.9184	23.8368		7.69556e+06	322844			Arbutus	5	1	458.049	12.0748	24.1497		8.21401e+06	340129			Arbutus	6	1	235.827	8.66407	17.3281		1.56228e+06	90158.6
							Arbutus	2	1	629.477	14.1552	28.3103		1.81855e+07	642362				Arbutus	4	2	226.757	8.49582	16.9916		1.41637e+06	83356.9			Arbutus	5	1	223.129	8.42758	16.8552		1.3604e+06	80710.9			Arbutus	6	1	176.87	7.5033	15.0066		761046	50714.1
							Arbutus	2	1	534.239	13.0405	26.0809		1.20674e+07	462691				Arbutus	4	2	186.848	7.71204	15.4241		872964	56597.5			Arbutus	5	1	1115.64	18.8446	37.6893		7.60483e+07	2.01777e+06			Arbutus	6	1	394.557	11.2068	22.4135		5.65652e+06	252371
							Arbutus	2	1	549.659	13.2273	26.4546		1.29571e+07	489787				Arbutus	4	2	216.78	8.30682	16.6136		1.26568e+06	76183.1			Arbutus	5	1	181.406	7.5989	15.1978		810783	53348.7			Arbutus	6	1	230.385	8.56352	17.127		1.47371e+06	86045.6
							Arbutus	2	1	551.473	13.2491	26.4982		1.30643e+07	493025				Arbutus	4	2	570.52	13.476	26.952		1.42217e+07	527669			Arbutus	5	1	209.523	8.16659	16.3332		1.1624e+06	71167.8			Arbutus	6	1	161.451	7.16878	14.3376		605867	42257.3
							Arbutus	2	1	738.321	15.3302	30.6604		2.70949e+07	883712				Arbutus	4	2	263.945	9.16604	18.3321		2.07042e+06	112940			Arbutus	5	1	312.018	9.96586	19.9317		3.14575e+06	157826			Arbutus	6	1	147.846	6.86009	13.7202		486182	35435.6
							Arbutus	2	1	1071.2	18.4655	36.9309		6.86992e+07	1.86021e+06				Arbutus	4	2	353.741	10.6113	21.2226		4.30516e+06	202857			Arbutus	5	1	321.088	10.1097	20.2193		3.37937e+06	167135			Arbutus	6	1	231.292	8.58036	17.1607		1.48825e+06	86724.4
							Arbutus	2	1	487.981	12.4631	24.9262		9.62238e+06	386034				Arbutus	4	2	301.133	9.79049	19.581		2.87853e+06	147007			Arbutus	5	1	225.85	8.47881	16.9576		1.40225e+06	82691.4			Arbutus	6	2	332.879	10.2936	20.5872		3.69821e+06	179636
							Arbutus	2	1	604.08	13.8667	27.7333		1.64063e+07	591574				Arbutus	4	2	278.458	9.41467	18.8293		2.36687e+06	125701			Arbutus	5	1	423.582	11.6116	23.2233		6.7549e+06	290868			Arbutus	6	2	732.878	15.2736	30.5472		2.65983e+07	870730
							Arbutus	2	1	186.848	7.71204	15.4241		872964	56597.5				Arbutus	4	2	179.591	7.56079	15.1216		790654	52286.5			Arbutus	5	1	241.269	8.76346	17.5269		1.65398e+06	94367.7			Arbutus	6	2	1097.5	18.6908	37.3816		7.29946e+07	1.95269e+06
							Arbutus	2	1	610.43	13.9394	27.8787		1.68409e+07	604077				Arbutus	4	2	155.102	7.02641	14.0528		548048	38999.1			Arbutus	5	1	276.643	9.38393	18.7679		2.32849e+06	124068			Arbutus	6	2	861.676	16.5614	33.1228		3.9869e+07	1.20367e+06
							Arbutus	2	1	752.833	15.4801	30.9602		2.8446e+07	918793				Arbutus	4	2	225.85	8.47881	16.9576		1.40225e+06	82691.4			Arbutus	5	1	282.993	9.49102	18.982		2.46442e+06	129829			Arbutus	6	2	926.982	17.1775	34.3551		4.78579e+07	1.39304e+06
							Arbutus	2	1	562.357	13.3792	26.7585		1.37185e+07	512678				Arbutus	4	2	160.544	7.14862	14.2972		597394	41783.8			Arbutus	5	1	232.199	8.59716	17.1943		1.50289e+06	87405.9			Arbutus	6	2	634.919	14.2162	28.4324		1.85811e+07	653517
							Arbutus	2	1	966.892	17.5434	35.0868		5.31766e+07	1.51557e+06				Arbutus	4	2	314.739	10.0092	20.0184		3.21478e+06	160591			Arbutus	5	1	208.616	8.1489	16.2978		1.14986e+06	70553			Arbutus	6	2	399.999	11.2838	22.5676		5.85359e+06	259381
							Arbutus	2	1	1063.94	18.4028	36.8056		6.75417e+07	1.83509e+06				Arbutus	4	2	155.102	7.02641	14.0528		548048	38999.1			Arbutus	5	1	341.042	10.4191	20.8381		3.92912e+06	188554			Arbutus	6	2	331.972	10.2796	20.5592		3.67307e+06	178658
							Arbutus	2	1	726.529	15.2073	30.4146		2.6026e+07	855709				Arbutus	4	2	290.249	9.61193	19.2239		2.62544e+06	136572			Arbutus	5	1	373.695	10.9065	21.8129		4.9382e+06	226389			Arbutus	6	2	369.16	10.8401	21.6802		4.78974e+06	220927
							Arbutus	2	1	773.695	15.6931	31.3863		3.04579e+07	970420				Arbutus	4	2	165.079	7.24888	14.4978		640479	44177.8			Arbutus	5	1	403.627	11.3348	22.6697		5.98723e+06	264107			Arbutus	6	2	413.605	11.4741	22.9482		6.36414e+06	277327
							Arbutus	2	1	452.607	12.0029	24.0058		7.97221e+06	332095				Arbutus	4	2	111.564	5.95919	11.9184		240484	20177.5			Arbutus	5	1	213.152	8.23701	16.474		1.21339e+06	73654.5			Arbutus	6	2	442.63	11.8699	23.7397		7.54011e+06	317616
							Arbutus	2	1	282.086	9.4758	18.9516		2.44472e+06	128998				Arbutus	4	2	309.296	9.9223	19.8446		3.07759e+06	155085			Arbutus	5	1	203.174	8.04191	16.0838		1.07633e+06	66920.1			Arbutus	6	2	268.48	9.24445	18.4889		2.1605e+06	116854
							Arbutus	2	1	606.802	13.8979	27.7958		1.65918e+07	596917				Arbutus	4	2	536.053	13.0626	26.1252		1.21701e+07	465839			Arbutus	5	1	214.059	8.25452	16.509		1.22633e+06	74282.6			Arbutus	6	2	538.774	13.0957	26.1914		1.23251e+07	470580
							Arbutus	2	1	477.097	12.3233	24.6467		9.09478e+06	369006				Arbutus	4	2	384.58	11.0642	22.1283		5.30569e+06	239769			Arbutus	5	1	251.247	8.94284	17.8857		1.83032e+06	102334			Arbutus	6	2	574.149	13.5188	27.0376		1.4449e+07	534404
							Arbutus	2	1	771.881	15.6747	31.3495		3.02797e+07	965875				Arbutus	4	2	426.303	11.6489	23.2978		6.86391e+06	294616			Arbutus	5	1	237.641	8.69733	17.3947		1.5925e+06	91551			Arbutus	6	2	190.476	7.78655	15.5731		915959	58816.7
							Arbutus	2	1	769.16	15.6471	31.2942		3.00135e+07	959077				Arbutus	4	2	82.54	5.12575	10.2515		113223	11044.6			Arbutus	5	1	547.845	13.2055	26.4109		1.28505e+07	486559			Arbutus	6	2	194.104	7.86036	15.7207		960200	61078.6
							Arbutus	2	1	544.217	13.1617	26.3233		1.26388e+07	480136				Arbutus	4	2	148.753	6.8811	13.7622		493673	35871.7			Arbutus	5	1	292.063	9.64192	19.2838		2.66665e+06	138284			Arbutus	6	2	279.365	9.42999	18.86		2.38619e+06	126521
							Arbutus	2	1	264.852	9.18178	18.3636		2.08825e+06	113717				Arbutus	4	2	332.879	10.2936	20.5872		3.69821e+06	179636			Arbutus	5	1	264.852	9.18178	18.3636		2.08825e+06	113717			Arbutus	6	2	372.788	10.8932	21.7864		4.90829e+06	225291
							Arbutus	2	1	681.178	14.725	29.45		2.21527e+07	752214				Arbutus	4	2	112.471	5.98336	11.9667		245401	20507			Arbutus	5	1	142.403	6.73263	13.4653		442663	32874.5			Arbutus	6	2	487.981	12.4631	24.9262		9.62238e+06	386034
							Arbutus	2	1	719.273	15.1312	30.2623		2.53811e+07	838702				Arbutus	4	2	360.997	10.7196	21.4391		4.52933e+06	211265			Arbutus	5	1	114.285	6.03142	12.0628		255416	21173.8			Arbutus	6	2	417.233	11.5243	23.0486		6.50462e+06	282213
							Arbutus	2	1	465.305	12.1701	24.3402		8.54318e+06	350991				Arbutus	4	2	349.206	10.543	21.0861		4.1685e+06	197690			Arbutus	5	1	92.517	5.4267	10.8534		150601	13876			Arbutus	6	2	409.977	11.4236	22.8473		6.2255e+06	272483
							Arbutus	2	1	370.067	10.8534	21.7068		4.81921e+06	222014				Arbutus	4	2	277.55	9.3993	18.7986		2.34762e+06	124883			Arbutus	5	1	256.689	9.03917	18.0783		1.93105e+06	106816			Arbutus	6	2	234.92	8.64739	17.2948		1.5473e+06	89466.5
							Arbutus	2	1	312.925	9.98034	19.9607		3.16866e+06	158745				Arbutus	4	2	249.433	8.9105	17.821		1.79746e+06	100862			Arbutus	5	1	309.296	9.9223	19.8446		3.07759e+06	155085			Arbutus	6	2	298.412	9.74615	19.4923		2.81395e+06	144362
							Arbutus	2	1	223.129	8.42758	16.8552		1.3604e+06	80710.9				Arbutus	4	2	278.458	9.41467	18.8293		2.36687e+06	125701			Arbutus	5	1	316.553	10.038	20.0761		3.2613e+06	162448			Arbutus	6	2	158.73	7.10812	14.2162		580661	40844.9
							Arbutus	2	1	195.918	7.897	15.794		982791	62225.6				Arbutus	4	2	224.036	8.4447	16.8894		1.37426e+06	81368.4			Arbutus	5	1	300.226	9.77573	19.5515		2.85691e+06	146122			Arbutus	6	2	216.78	8.30682	16.6136		1.26568e+06	76183.1
							Arbutus	2	1	231.292	8.58036	17.1607		1.48825e+06	86724.4				Arbutus	4	2	798.184	15.9396	31.8791		3.29255e+07	1.03282e+06			Arbutus	5	1	359.183	10.6926	21.3852		4.47265e+06	209147			Arbutus	6	2	453.514	12.0149	24.0298		8.0122e+06	333428
							Arbutus	2	1	274.829	9.35312	18.7062		2.29051e+06	122446				Arbutus	4	2	507.936	12.7154	25.4308		1.06365e+07	418252			Arbutus	5	1	210.43	8.18425	16.3685		1.17502e+06	71785.3			Arbutus	6	2	320.181	10.0954	20.1908		3.35555e+06	166192
							Arbutus	2	1	319.274	10.0811	20.1621		3.33184e+06	165252				Arbutus	4	2	504.307	12.6699	25.3398		1.04475e+07	412297			Arbutus	5	1	231.292	8.58036	17.1607		1.48825e+06	86724.4			Arbutus	6	2	304.761	9.84929	19.6986		2.96602e+06	150570
							Arbutus	2	1	393.65	11.1939	22.3877		5.62407e+06	251212				Arbutus	4	2	669.386	14.597	29.194		2.12064e+07	726396			Arbutus	5	1	320.181	10.0954	20.1908		3.35555e+06	166192			Arbutus	6	2	423.582	11.6116	23.2233		6.7549e+06	290868
							Arbutus	2	1	293.877	9.67181	19.3436		2.70825e+06	140008				Arbutus	4	2	412.698	11.4615	22.923		6.32931e+06	276112			Arbutus	5	1	130.612	6.44787	12.8957		356642	27655.8			Arbutus	6	2	155.102	7.02641	14.0528		548048	38999.1
							Arbutus	2	1	349.206	10.543	21.0861		4.1685e+06	197690				Arbutus	4	2	769.16	15.6471	31.2942		3.00135e+07	959077			Arbutus	5	1	120.635	6.19672	12.3934		292387	23592.1			Arbutus	6	2	396.371	11.2325	22.465		5.72176e+06	254697
							Arbutus	2	2	651.366	14.3992	28.7983		1.98079e+07	687813				Arbutus	4	2	182.313	7.61788	15.2358		820955	53883.5			Arbutus	5	1	146.938	6.83899	13.678		478752	35001.6			Arbutus	6	2	422.675	11.5992	23.1984		6.7188e+06	289623
							Arbutus	2	2	300.402	9.7786	19.5572		2.8611e+06	146294				Arbutus	4	2	886.166	16.7951	33.5902		4.27625e+07	1.27306e+06			Arbutus	5	1	146.938	6.83899	13.678		478752	35001.6			Arbutus	6	2	394.557	11.2068	22.4135		5.65652e+06	252371
							Arbutus	2	2	251.326	8.94425	17.8885		1.83176e+06	102399				Arbutus	4	2	266.666	9.21317	18.4263		2.1242e+06	115280			Arbutus	5	1	162.358	7.18889	14.3778		614412	42733.4			Arbutus	6	2	651.246	14.3978	28.7957		1.97988e+07	687560
							Arbutus	2	2	947.307	17.3648	34.7297		5.05245e+07	1.45479e+06				Arbutus	4	2	1004.08	17.8776	35.7552		5.84381e+07	1.63439e+06			Arbutus	5	1	117.914	6.12643	12.2529		276178	22539.8			Arbutus	6	2	361.904	10.733	21.466		4.55784e+06	212328
							Arbutus	2	2	1542.16	22.1559	44.3119		1.70844e+08	3.8555e+06				Arbutus	4	2	127.891	6.38036	12.7607		338357	26515.5			Arbutus	5	1	99.773	5.63549	11.271		181890	16137.9			Arbutus	6	2	497.051	12.5784	25.1568		1.00758e+07	400518
							Arbutus	2	2	877.411	16.7119	33.4239		4.17141e+07	1.24803e+06				Arbutus	4	2	161.451	7.16878	14.3376		605867	42257.3			Arbutus	5	1	110.657	5.93492	11.8698		235626	19850.8			Arbutus	6	2	439.001	11.8211	23.6422		7.38651e+06	312429
							Arbutus	2	2	394.091	11.2001	22.4003		5.63984e+06	251775				Arbutus	4	2	146.938	6.83899	13.678		478752	35001.6			Arbutus	5	1	155.102	7.02641	14.0528		548048	38999.1			Arbutus	6	2	588.661	13.6886	27.3771		1.53794e+07	561760
							Arbutus	2	2	126.407	6.34323	12.6865		328627	25903.7				Arbutus	4	2	205.895	8.09558	16.1912		1.11273e+06	68724.5			Arbutus	5	2	611.337	13.9497	27.8994		1.69035e+07	605873			Arbutus	6	2	877.096	16.7089	33.4179		4.16767e+07	1.24714e+06
							Arbutus	2	2	243.891	8.81095	17.6219		1.69928e+06	96429.9				Arbutus	4	2	204.988	8.07773	16.1555		1.10052e+06	68120.4			Arbutus	5	2	480.725	12.3701	24.7402		9.26866e+06	374640			Arbutus	6	2	446.258	11.9184	23.8368		7.69556e+06	322844
							Arbutus	2	2	480.345	12.3652	24.7304		9.25036e+06	374048				Arbutus	4	2	210.43	8.18425	16.3685		1.17502e+06	71785.3			Arbutus	5	2	429.024	11.686	23.372		6.97396e+06	298389			Arbutus	6	2	482.539	12.3934	24.7868		9.35635e+06	377472
							Arbutus	2	2	985.972	17.7157	35.4313		5.58389e+07	1.57598e+06				Arbutus	4	2	175.056	7.46472	14.9294		741682	49679.2			Arbutus	5	2	287.528	9.56677	19.1335		2.56434e+06	134023			Arbutus	6	2	483.446	12.4051	24.8101		9.40038e+06	378893
							Arbutus	2	2	788.183	15.8394	31.6788		3.19038e+07	1.0071e+06				Arbutus	4	2	244.897	8.82911	17.6582		1.71686e+06	97227.1			Arbutus	5	2	478.911	12.3467	24.6935		9.18147e+06	371818			Arbutus	6	2	790.928	15.867	31.7339		3.21823e+07	1.01413e+06
							Arbutus	2	2	291.479	9.63227	19.2645		2.65334e+06	137732				Arbutus	4	2	120.635	6.19672	12.3934		292387	23592.1			Arbutus	5	2	849.885	16.4477	32.8954		3.85191e+07	1.17096e+06			Arbutus	6	2	716.552	15.1025	30.205		2.51417e+07	832369
							Arbutus	2	2	246.865	8.86451	17.729		1.75156e+06	98796				Arbutus	4	2	249.433	8.9105	17.821		1.79746e+06	100862			Arbutus	5	2	313.832	9.99479	19.9896		3.19167e+06	159667			Arbutus	6	2	428.117	11.6736	23.3473		6.93716e+06	297129
							Arbutus	2	2	328.657	10.2281	20.4563		3.58206e+06	175108				Arbutus	4	2	193.197	7.84197	15.6839		949022	60509.1			Arbutus	5	2	259.41	9.08696	18.1739		1.98263e+06	109092			Arbutus	6	2	253.968	8.99114	17.9823		1.88028e+06	104563
							Arbutus	2	2	168.047	7.31376	14.6275		669657	45780.6				Arbutus	4	2	187.755	7.73074	15.4615		883597	57148.3			Arbutus	5	2	507.936	12.7154	25.4308		1.06365e+07	418252			Arbutus	6	2	414.512	11.4867	22.9733		6.39909e+06	278544
							Arbutus	2	2	318.247	10.0648	20.1297		3.30511e+06	164191				Arbutus	4	2	189.569	7.76799	15.536		905094	58257.9			Arbutus	5	2	339.228	10.3913	20.7826		3.87708e+06	186554			Arbutus	6	2	677.55	14.6857	29.3715		2.18589e+07	744223
							Arbutus	2	2	230.506	8.56577	17.1315		1.47564e+06	86136				Arbutus	4	2	365.532	10.7867	21.5734		4.67292e+06	216606			Arbutus	5	2	458.956	12.0868	24.1736		8.25473e+06	341478			Arbutus	6	2	667.572	14.5772	29.1544		2.1063e+07	722464
							Arbutus	2	2	388.143	11.1153	22.2306		5.42944e+06	244233				Arbutus	4	2	258.503	9.07106	18.1421		1.96535e+06	108331			Arbutus	5	2	302.04	9.80522	19.6104		2.90026e+06	147894			Arbutus	6	2	516.099	12.8172	25.6343		1.1069e+07	431804
							Arbutus	2	2	422.347	11.5947	23.1894		6.70577e+06	289174				Arbutus	4	2	108.843	5.88607	11.7721		226088	19205.3			Arbutus	5	2	242.176	8.77992	17.5598		1.66956e+06	95078.5			Arbutus	6	2	428.117	11.6736	23.3473		6.93716e+06	297129
							Arbutus	2	2	562.138	13.3766	26.7532		1.37051e+07	512278				Arbutus	4	2	98.866	5.60982	11.2196		177784	15845.8			Arbutus	5	2	327.437	10.2091	20.4183		3.54891e+06	173810			Arbutus	6	2	1037.64	18.1739	36.3478		6.34442e+07	1.74548e+06
							Arbutus	2	2	887.821	16.8108	33.6216		4.29624e+07	1.27782e+06				Arbutus	4	2	213.152	8.23701	16.474		1.21339e+06	73654.5			Arbutus	5	2	307.482	9.89316	19.7863		3.03267e+06	153271			Arbutus	6	2	359.183	10.6926	21.3852		4.47265e+06	209147
							Arbutus	2	2	343.529	10.457	20.914		4.00114e+06	191314				Arbutus	4	2	293.877	9.67181	19.3436		2.70825e+06	140008			Arbutus	5	2	295.691	9.70162	19.4032		2.75024e+06	141741			Arbutus	6	2	403.627	11.3348	22.6697		5.98723e+06	264107
							Arbutus	2	2	1182.27	19.3992	38.7984		8.79166e+07	2.26598e+06				Arbutus	4	2	383.673	11.0511	22.1022		5.27446e+06	238640			Arbutus	5	2	311.111	9.95137	19.9027		3.12294e+06	156910			Arbutus	6	2	244.897	8.82911	17.6582		1.71686e+06	97227.1
							Arbutus	2	2	169.534	7.34604	14.6921		684569	46594.4				Arbutus	4	2	262.131	9.13449	18.269		2.03503e+06	111393			Arbutus	5	2	355.555	10.6385	21.2769		4.36056e+06	204943			Arbutus	6	2	270.294	9.27563	18.5513		2.19718e+06	118439
							Arbutus	2	2	330.145	10.2513	20.5025		3.62274e+06	176697				Arbutus	4	2	358.276	10.6791	21.3582		4.44447e+06	208092			Arbutus	5	2	257.596	9.05513	18.1103		1.94815e+06	107572			Arbutus	6	2	204.988	8.07773	16.1555		1.10052e+06	68120.4
							Arbutus	2	2	211.174	8.19871	16.3974		1.18543e+06	72293.8				Arbutus	4	2	331.065	10.2655	20.5311		3.64803e+06	177683			Arbutus	5	2	738.321	15.3302	30.6604		2.70949e+07	883712			Arbutus	6	2	203.174	8.04191	16.0838		1.07633e+06	66920.1
							Arbutus	2	2	437.218	11.7971	23.5941		7.31173e+06	309896				Arbutus	4	2	340.135	10.4052	20.8104		3.90305e+06	187553			Arbutus	5	2	309.296	9.9223	19.8446		3.07759e+06	155085			Arbutus	6	2	293.877	9.67181	19.3436		2.70825e+06	140008
							Arbutus	2	2	675.16	14.6598	29.3196		2.16667e+07	738982				Arbutus	4	2	222.222	8.41044	16.8209		1.34661e+06	80056.1			Arbutus	5	2	344.671	10.4744	20.9487		4.03448e+06	192588			Arbutus	6	2	236.734	8.68071	17.3614		1.57735e+06	90853.5
							Arbutus	2	2	330.145	10.2513	20.5025		3.62274e+06	176697				Arbutus	4	2	165.079	7.24888	14.4978		640479	44177.8			Arbutus	5	2	701.132	14.9391	29.8782		2.38108e+07	796929			Arbutus	6	2	380.952	11.0118	22.0237		5.18145e+06	235267
							Arbutus	2	2	362.862	10.7472	21.4944		4.58806e+06	213453				Arbutus	4	2	420.861	11.5743	23.1486		6.64694e+06	287143			Arbutus	5	2	349.206	10.543	21.0861		4.1685e+06	197690			Arbutus	6	2	337.414	10.3635	20.727		3.82545e+06	184564
							Arbutus	2	2	681.109	14.7243	29.4485		2.21471e+07	752062				Arbutus	4	2	189.569	7.76799	15.536		905094	58257.9			Arbutus	5	2	359.183	10.6926	21.3852		4.47265e+06	209147			Arbutus	6	2	415.419	11.4992	22.9984		6.43415e+06	279765
							Arbutus	2	2	771.824	15.6742	31.3483		3.02741e+07	965732				Arbutus	4	2	151.474	6.94375	13.8875		516560	37196			Arbutus	5	2	220.408	8.37604	16.7521		1.3193e+06	78754.4			Arbutus	6	2	665.758	14.5574	29.1148		2.09202e+07	718543
							Arbutus	2	2	1036.54	18.1642	36.3285		6.32754e+07	1.74176e+06				Arbutus	4	2	133.333	6.51469	13.0294		375508	28820.1			Arbutus	5	2	252.154	8.95897	17.9179		1.84689e+06	103075			Arbutus	6	2	1068.48	18.442	36.884		6.82638e+07	1.85077e+06
							Arbutus	2	2	350.964	10.5695	21.1391		4.22116e+06	199685				Arbutus	4	2	125.17	6.31212	12.6242		320646	25399.2			Arbutus	5	2	271.201	9.29118	18.5824		2.21566e+06	119235			Arbutus	6	2	673.922	14.6464	29.2927		2.15675e+07	736274
							Arbutus	2	2	414.911	11.4922	22.9844		6.4145e+06	279081				Arbutus	4	2	167.8	7.30838	14.6168		667199	45646.1			Arbutus	5	2	263.945	9.16604	18.3321		2.07042e+06	112940			Arbutus	6	2	711.11	15.045	30.0901		2.46671e+07	819773
							Arbutus	2	2	1128.74	18.9549	37.9098		7.82992e+07	2.06541e+06				Arbutus	4	2	395.464	11.2196	22.4393		5.68909e+06	253533			Arbutus	5	2	518.82	12.8509	25.7018		1.12155e+07	436369			Arbutus	6	2	546.031	13.1836	26.3672		1.27444e+07	483342
							Arbutus	2	2	672.186	14.6275	29.255		2.14289e+07	732486				Arbutus	4	2	278.458	9.41467	18.8293		2.36687e+06	125701			Arbutus	5	2	342.856	10.4467	20.8935		3.98157e+06	190565			Arbutus	6	2	215.873	8.28942	16.5788		1.25248e+06	75546.9
							Arbutus	2	2	568.087	13.4472	26.8944		1.40706e+07	523179				Arbutus	4	2	428.117	11.6736	23.3473		6.93716e+06	297129			Arbutus	5	2	556.008	13.3035	26.607		1.33345e+07	501167			Arbutus	6	2	198.639	7.95165	15.9033		1.01727e+06	63966
							Arbutus	2	2	462.5	12.1334	24.2667		8.41501e+06	346772				Arbutus	4	2	175.963	7.48403	14.9681		751326	50195.3			Arbutus	5	2	747.391	15.4241	30.8481		2.79348e+07	905557			Arbutus	6	2	401.813	11.3093	22.6187		5.92018e+06	261739
							Arbutus	2	2	795.619	15.9139	31.8279		3.26617e+07	1.0262e+06				Arbutus	4	2	355.555	10.6385	21.2769		4.36056e+06	204943			Arbutus	5	2	1435.83	21.3784	42.7569		1.42899e+08	3.34213e+06			Arbutus	6	2	481.632	12.3818	24.7635		9.31244e+06	376055
							Arbutus	2	2	895.257	16.881	33.7621		4.38677e+07	1.29932e+06				Arbutus	4	2	204.988	8.07773	16.1555		1.10052e+06	68120.4			Arbutus	5	2	1015.87	17.9823	35.9645		6.01688e+07	1.67301e+06			Arbutus	6	2	257.596	9.05513	18.1103		1.94815e+06	107572
							Arbutus	2	2	886.334	16.7967	33.5934		4.27828e+07	1.27355e+06				Arbutus	4	2	175.056	7.46472	14.9294		741682	49679.2			Arbutus	5	2	344.671	10.4744	20.9487		4.03448e+06	192588			Arbutus	6	2	264.852	9.18178	18.3636		2.08825e+06	113717
							Arbutus	2	2	588.906	13.6914	27.3828		1.53954e+07	562228				Arbutus	4	2	161.451	7.16878	14.3376		605867	42257.3			Arbutus	5	2	274.829	9.35312	18.7062		2.29051e+06	122446			Arbutus	6	2	650.339	14.3878	28.7756		1.97299e+07	685646
							Arbutus	2	2	278.095	9.40853	18.8171		2.35916e+06	125374				Arbutus	4	2	157.823	7.08778	14.1756		572402	40379.5			Arbutus	5	2	558.729	13.336	26.672		1.34983e+07	506084			Arbutus	6	2	637.641	14.2467	28.4933		1.87809e+07	659132
							Arbutus	2	2	345.016	10.4796	20.9592		4.04458e+06	192974				Arbutus	4	2	441.723	11.8577	23.7154		7.50154e+06	316315			Arbutus	5	2	609.523	13.929	27.858		1.67784e+07	602283			Arbutus	6	2	348.299	10.5293	21.0587		4.14148e+06	196664
							Arbutus	2	2	194.815	7.87474	15.7495		969017	61526.9				Arbutus	4	2	265.759	9.19748	18.395		2.10618e+06	114498			Arbutus	5	2	458.956	12.0868	24.1736		8.25473e+06	341478			Arbutus	6	2	296.598	9.71648	19.433		2.77138e+06	142612
							Arbutus	2	2	294.453	9.68129	19.3626		2.72154e+06	140557				Arbutus	4	2	353.741	10.6113	21.2226		4.30516e+06	202857			Arbutus	5	2	739.228	15.3396	30.6792		2.71782e+07	885884			Arbutus	6	2	686.62	14.7837	29.5674		2.25978e+07	764281
							Arbutus	2	2	162.098	7.18313	14.3663		611955	42596.7				Arbutus	4	2	281.179	9.46055	18.9211		2.42512e+06	128170			Arbutus	5	2	500.679	12.6242	25.2485		1.02606e+07	406386			Arbutus	6	2	473.468	12.2764	24.5528		8.92281e+06	363414
							Arbutus	2	2	136.817	6.59926	13.1985		400521	30345.9				Arbutus	4	2	390.929	11.1551	22.3102		5.52739e+06	247751			Arbutus	5	2	917.912	17.0933	34.1866		4.66958e+07	1.36591e+06			Arbutus	6	2	478.911	12.3467	24.6935		9.18147e+06	371818
							Arbutus	2	2	118.971	6.15383	12.3077		282409	22945.8				Arbutus	4	2	536.96	13.0736	26.1473		1.22217e+07	467417			Arbutus	5	2	1034.92	18.1501	36.3001		6.30291e+07	1.73633e+06			Arbutus	6	2	614.058	13.9807	27.9615		1.70922e+07	611278
							Arbutus	2	2	169.534	7.34604	14.6921		684569	46594.4				Arbutus	4	2	585.033	13.6463	27.2926		1.51435e+07	554857			Arbutus	5	2	338.321	10.3774	20.7548		3.85121e+06	185557			Arbutus	6	2	273.922	9.33767	18.6753		2.27166e+06	121639
							Arbutus	2	2	145.739	6.81103	13.6221		469045	34432.8				Arbutus	4	2	228.571	8.52974	17.0595		1.44487e+06	84695.9			Arbutus	5	2	169.614	7.34778	14.6956		685377	46638.4			Arbutus	6	2	269.387	9.26005	18.5201		2.1788e+06	117645
							Arbutus	2	2	437.218	11.7971	23.5941		7.31173e+06	309896				Arbutus	4	2	336.507	10.3496	20.6991		3.7998e+06	183573			Arbutus	5	2	283.9	9.50622	19.0124		2.48421e+06	130663			Arbutus	6	2	187.755	7.73074	15.4615		883597	57148.3
							Arbutus	2	2	300.402	9.7786	19.5572		2.8611e+06	146294				Arbutus	4	2	1038.55	18.1819	36.3637		6.3583e+07	1.74853e+06			Arbutus	5	2	198.639	7.95165	15.9033		1.01727e+06	63966			Arbutus	6	2	907.028	16.9916	33.9833		4.53239e+07	1.33371e+06
							Arbutus	2	2	330.145	10.2513	20.5025		3.62274e+06	176697				Arbutus	4	2	187.755	7.73074	15.4615		883597	57148.3			Arbutus	5	2	197.732	7.93348	15.867		1.0057e+06	63383.2			Arbutus	6	2	454.421	12.0269	24.0538		8.05232e+06	334763
							Arbutus	2	2	502.652	12.6491	25.2982		1.0362e+07	409595				Arbutus	4	2	175.056	7.46472	14.9294		741682	49679.2			Arbutus	5	2	308.389	9.90774	19.8155		3.05508e+06	154176			Arbutus	6	2	488.888	12.4747	24.9494		9.66716e+06	387471
							Arbutus	2	2	173.995	7.44206	14.8841		730495	49078.8				Arbutus	4	2	280.272	9.44528	18.8906		2.40561e+06	127344			Arbutus	5	2	240.362	8.74698	17.494		1.63847e+06	93659.5			Arbutus	6	2	679.364	14.7054	29.4108		2.20055e+07	748213
							Arbutus	2	2	691.519	14.8364	29.6727		2.30031e+07	775226				Arbutus	4	2	156.916	7.06738	14.1348		564213	39916.7			Arbutus	5	2	209.523	8.16659	16.3332		1.1624e+06	71167.8			Arbutus	6	2	392.743	11.181	22.3619		5.59173e+06	250056
							Arbutus	2	2	193.328	7.84463	15.6893		950631	60591.2				Arbutus	4	2	268.48	9.24445	18.4889		2.1605e+06	116854			Arbutus	5	2	379.138	10.9856	21.9712		5.11998e+06	233032			Arbutus	6	2	349.206	10.543	21.0861		4.1685e+06	197690
							Arbutus	2	2	382.194	11.0298	22.0596		5.22378e+06	236803				Arbutus	4	2	467.119	12.1938	24.3876		8.62669e+06	353733			Arbutus	5	2	220.408	8.37604	16.7521		1.3193e+06	78754.4			Arbutus	6	2	199.546	7.96978	15.9396		1.02892e+06	64551.5
							Arbutus	2	2	1225.4	19.7499	39.4997		9.61548e+07	2.43431e+06				Arbutus	4	2	259.41	9.08696	18.1739		1.98263e+06	109092			Arbutus	5	2	341.949	10.4329	20.8658		3.95529e+06	189558			Arbutus	6	2	265.759	9.19748	18.395		2.10618e+06	114498
							Arbutus	2	2	437.218	11.7971	23.5941		7.31173e+06	309896				Arbutus	4	2	146.031	6.81785	13.6357		471398	34570.9			Arbutus	5	2	414.512	11.4867	22.9733		6.39909e+06	278544			Arbutus	6	2	256.689	9.03917	18.0783		1.93105e+06	106816
							Arbutus	2	2	358.4	10.6809	21.3619		4.44831e+06	208236				Arbutus	4	2	158.73	7.10812	14.2162		580661	40844.9			Arbutus	5	2	375.509	10.9329	21.8658		4.99834e+06	228592			Arbutus	6	2	373.695	10.9065	21.8129		4.9382e+06	226389
							Arbutus	2	2	649.879	14.3827	28.7655		1.9695e+07	684676				Arbutus	4	2	131.519	6.47022	12.9404		362866	28041.2			Arbutus	5	2	231.292	8.58036	17.1607		1.48825e+06	86724.4			Arbutus	6	2	389.115	11.1292	22.2584		5.46349e+06	245457
							Arbutus	2	2	627.572	14.1337	28.2675		1.80482e+07	638480				Arbutus	4	2	160.544	7.14862	14.2972		597394	41783.8			Arbutus	5	2	144.217	6.77537	13.5507		456895	33717.3			Arbutus	6	2	172.335	7.40648	14.813		713196	48146.8
							Arbutus	2	2	840.233	16.354	32.7081		3.74347e+07	1.14451e+06				Arbutus	4	3	466.204	12.1818	24.3637		8.58451e+06	352348			Arbutus	5	2	194.104	7.86036	15.7207		960200	61078.6			Arbutus	6	2	278.458	9.41467	18.8293		2.36687e+06	125701
							Arbutus	2	2	690.032	14.8204	29.6408		2.28796e+07	771896				Arbutus	4	3	186.845	7.71198	15.424		872929	56595.7			Arbutus	5	2	186.848	7.71204	15.4241		872964	56597.5			Arbutus	6	2	180.499	7.57988	15.1598		800686	52816.5
							Arbutus	2	2	499.678	12.6116	25.2232		1.02094e+07	404763				Arbutus	4	3	318.361	10.0667	20.1333		3.30807e+06	164308			Arbutus	5	2	352.834	10.5977	21.1953		4.27761e+06	201819			Arbutus	6	2	233.106	8.61394	17.2279		1.51761e+06	88090.1
							Arbutus	2	2	145.739	6.81103	13.6221		469045	34432.8				Arbutus	4	3	427.203	11.6612	23.3223		6.90019e+06	295862			Arbutus	5	2	172.335	7.40648	14.813		713196	48146.8			Arbutus	6	2	247.619	8.87804	17.7561		1.76496e+06	99400.4
							Arbutus	2	2	121.945	6.23027	12.4605		300390	24107.3				Arbutus	4	3	202.264	8.02388	16.0478		1.06432e+06	66322			Arbutus	5	2	179.591	7.56079	15.1216		790654	52286.5			Arbutus	6	2	169.614	7.34778	14.6956		685377	46638.4
							Arbutus	2	2	205.225	8.0824	16.1648		1.1037e+06	68278				Arbutus	4	3	183.216	7.63672	15.2734		831158	54418.6			Arbutus	5	2	146.031	6.81785	13.6357		471398	34570.9			Arbutus	6	2	156.916	7.06738	14.1348		564213	39916.7
							Arbutus	2	2	336.093	10.3432	20.6864		3.78812e+06	183121				Arbutus	4	3	145.122	6.7966	13.5932		464097	34141.8			Arbutus	5	2	249.433	8.9105	17.821		1.79746e+06	100862			Arbutus	6	2	207.709	8.13116	16.2623		1.1374e+06	69940.8
							Arbutus	2	2	843.207	16.383	32.7659		3.77669e+07	1.15263e+06				Arbutus	4	3	165.983	7.2687	14.5374		649283	44663			Arbutus	5	2	140.589	6.68961	13.3792		428700	32042.2			Arbutus	6	2	214.966	8.27199	16.544		1.23937e+06	74913.4
							Arbutus	2	2	740.594	15.3538	30.7075		2.7304e+07	889161				Arbutus	4	3	216.776	8.30674	16.6135		1.26562e+06	76180.3			Arbutus	5	2	283.9	9.50622	19.0124		2.48421e+06	130663			Arbutus	6	2	199.546	7.96978	15.9396		1.02892e+06	64551.5
							Arbutus	2	2	658.802	14.4811	28.9623		2.0378e+07	703607				Arbutus	4	3	303.849	9.83454	19.6691		2.94388e+06	149670			Arbutus	5	2	264.852	9.18178	18.3636		2.08825e+06	113717			Arbutus	6	2	171.428	7.38696	14.7739		703849	47641.3
							Arbutus	2	2	304.863	9.85093	19.7019		2.9685e+06	150671				Arbutus	4	3	245.8	8.84537	17.6907		1.73273e+06	97945.4			Arbutus	5	2	240.362	8.74698	17.494		1.63847e+06	93659.5			Arbutus	6	2	144.217	6.77537	13.5507		456895	33717.3
							Arbutus	2	2	242.403	8.78404	17.5681		1.67348e+06	95256.9				Arbutus	4	3	204.985	8.07767	16.1553		1.10048e+06	68118.4			Arbutus	5	2	253.061	8.97507	17.9501		1.86354e+06	103818			Arbutus	6	2	220.408	8.37604	16.7521		1.3193e+06	78754.4
							Arbutus	2	2	707.877	15.0108	30.0216		2.43876e+07	812336				Arbutus	4	3	282.988	9.49094	18.9819		2.46431e+06	129824			Arbutus	5	2	317.46	10.0524	20.1048		3.28472e+06	163380			Arbutus	6	2	223.129	8.42758	16.8552		1.3604e+06	80710.9
							Arbutus	2	2	127.894	6.38043	12.7609		338377	26516.8				Arbutus	4	3	141.494	6.71111	13.4222		435633	32456.1			Arbutus	5	2	210.43	8.18425	16.3685		1.17502e+06	71785.3			Arbutus	6	2	142.403	6.73263	13.4653		442663	32874.5
							Arbutus	2	2	550.241	13.2343	26.4686		1.29915e+07	490824				Arbutus	4	3	651.235	14.3977	28.7955		1.97979e+07	687536			Arbutus	5	2	143.31	6.75404	13.5081		449745	33294.6			Arbutus	6	2	177.777	7.52251	15.045		770840	51235.5
							Arbutus	2	2	910.128	17.0207	34.0413		4.57121e+07	1.34284e+06				Arbutus	4	3	275.732	9.36847	18.7369		2.30937e+06	123252			Arbutus	5	2	117.007	6.10283	12.2057		270897	22194.4			Arbutus	6	2	174.149	7.44536	14.8907		732112	49165.7
							Arbutus	2	2	391.117	11.1578	22.3156		5.53404e+06	247990				Arbutus	4	3	1112	18.8138	37.6276		7.54283e+07	2.0046e+06			Arbutus	5	2	170.521	7.3674	14.7348		694576	47138.5			Arbutus	6	2	221.315	8.39326	16.7865		1.33291e+06	79403.9
							Arbutus	2	2	289.992	9.60767	19.2153		2.61963e+06	136330				Arbutus	4	3	128.796	6.40289	12.8058		344375	26892.1			Arbutus	5	2	137.868	6.62456	13.2491		408257	30813.9			Arbutus	6	2	158.73	7.10812	14.2162		580661	40844.9
							Arbutus	2	2	339.067	10.3889	20.7777		3.87248e+06	186377				Arbutus	4	3	129.703	6.4254	12.8508		350470	27272.2			Arbutus	5	2	287.528	9.56677	19.1335		2.56434e+06	134023			Arbutus	6	2	239.455	8.73046	17.4609		1.62306e+06	92954
							Arbutus	2	2	487.781	12.4606	24.9211		9.61253e+06	385718				Arbutus	4	3	181.402	7.59882	15.1976		810738	53346.3			Arbutus	5	2	156.916	7.06738	14.1348		564213	39916.7			Arbutus	6	2	179.591	7.56079	15.1216		790654	52286.5
							Arbutus	2	2	221.583	8.39834	16.7967		1.33695e+06	79596.3				Arbutus	4	3	229.474	8.54657	17.0931		1.45918e+06	85366.4			Arbutus	5	2	84.354	5.18177	10.3635		119547	11535.4			Arbutus	6	2	249.433	8.9105	17.821		1.79746e+06	100862
							Arbutus	2	2	340.554	10.4116	20.8232		3.91508e+06	188015				Arbutus	4	3	273.918	9.3376	18.6752		2.27157e+06	121636			Arbutus	5	2	331.972	10.2796	20.5592		3.67307e+06	178658			Arbutus	6	2	302.947	9.81993	19.6399		2.92208e+06	148783
							Arbutus	2	2	194.815	7.87474	15.7495		969017	61526.9				Arbutus	4	3	160.541	7.14855	14.2971		597366	41782.3			Arbutus	5	2	212.244	8.21945	16.4389		1.2005e+06	73028.3			Arbutus	6	2	174.149	7.44536	14.8907		732112	49165.7
							Arbutus	2	2	264.71	9.17931	18.3586		2.08546e+06	113595				Arbutus	4	3	195.008	7.87864	15.7573		971418	61648.9			Arbutus	5	2	475.283	12.2999	24.5998		9.00857e+06	366205			Arbutus	6	2	190.476	7.78655	15.5731		915959	58816.7
							Arbutus	2	2	184.405	7.66146	15.3229		844709	55127.2				Arbutus	4	3	113.377	6.00741	12.0148		250373	20838.7			Arbutus	5	2	638.548	14.2568	28.5136		1.88477e+07	661009			Arbutus	6	2	418.14	11.5368	23.0736		6.54003e+06	283442
							Arbutus	2	2	334.606	10.3203	20.6406		3.74636e+06	181505				Arbutus	4	3	195.008	7.87864	15.7573		971418	61648.9			Arbutus	5	2	319.274	10.0811	20.1621		3.33184e+06	165252			Arbutus	6	2	332.879	10.2936	20.5872		3.69821e+06	179636
							Arbutus	2	2	339.067	10.3889	20.7777		3.87248e+06	186377				Arbutus	4	3	169.611	7.34771	14.6954		685347	46636.7			Arbutus	5	2	458.956	12.0868	24.1736		8.25473e+06	341478			Arbutus	6	2	643.99	14.3174	28.6348		1.92519e+07	672324
							Arbutus	2	2	285.53	9.53347	19.0669		2.52002e+06	132167				Arbutus	4	3	245.8	8.84537	17.6907		1.73273e+06	97945.4			Arbutus	5	2	490.702	12.4978	24.9956		9.75708e+06	390352			Arbutus	6	2	435.373	11.7722	23.5443		7.23484e+06	307286
							Arbutus	2	2	1000.84	17.8488	35.6975		5.79684e+07	1.62388e+06				Arbutus	4	3	773.681	15.693	31.386		3.04565e+07	970385			Arbutus	5	2	280.272	9.44528	18.8906		2.40561e+06	127344			Arbutus	6	2	267.573	9.22882	18.4576		2.1423e+06	116066
							Arbutus	2	2	229.019	8.53809	17.0762		1.45196e+06	85028.3				Arbutus	4	3	179.588	7.56073	15.1215		790621	52284.7			Arbutus	5	2	223.129	8.42758	16.8552		1.3604e+06	80710.9			Arbutus	6	2	192.29	7.82354	15.6471		937923	59942.3
							Arbutus	2	2	629.059	14.1505	28.3009		1.81553e+07	641509				Arbutus	4	3	101.585	5.68643	11.3729		190261	16729.4			Arbutus	5	2	368.253	10.8268	21.6535		4.76037e+06	219843			Arbutus	6	2	287.528	9.56677	19.1335		2.56434e+06	134023
							Arbutus	2	2	868.488	16.6267	33.2535		4.06616e+07	1.22278e+06				Arbutus	4	3	174.146	7.44529	14.8906		732081	49164			Arbutus	5	2	244.897	8.82911	17.6582		1.71686e+06	97227.1			Arbutus	6	2	308.389	9.90774	19.8155		3.05508e+06	154176
							Arbutus	2	2	203.738	8.05306	16.1061		1.08382e+06	67292.1				Arbutus	4	3	327.431	10.209	20.4181		3.54874e+06	173804			Arbutus	5	2	633.105	14.1959	28.3918		1.84487e+07	649788			Arbutus	6	2	440.815	11.8455	23.691		7.46305e+06	315016
							Arbutus	2	2	621.623	14.0666	28.1332		1.76235e+07	626433				Arbutus	4	3	390.015	11.1421	22.2841		5.49514e+06	246594			Arbutus	5	2	478.004	12.335	24.6701		9.13806e+06	370411			Arbutus	6	2	584.126	13.6357	27.2715		1.50849e+07	553138
							Arbutus	2	2	148.714	6.8802	13.7604		493350	35852.9				Arbutus	4	3	214.962	8.27191	16.5438		1.23931e+06	74910.7			Arbutus	5	2	215.873	8.28942	16.5788		1.25248e+06	75546.9			Arbutus	6	2	220.408	8.37604	16.7521		1.3193e+06	78754.4
							Arbutus	2	2	814.951	16.1061	32.2122		3.4682e+07	1.07667e+06				Arbutus	4	3	194.101	7.8603	15.7206		960162	61076.7			Arbutus	5	2	192.29	7.82354	15.6471		937923	59942.3			Arbutus	6	2	332.879	10.2936	20.5872		3.69821e+06	179636
							Arbutus	2	2	166.559	7.2813	14.5626		654931	44973.5				Arbutus	4	3	235.823	8.66399	17.328		1.56221e+06	90155.6			Arbutus	5	2	247.619	8.87804	17.7561		1.76496e+06	99400.4			Arbutus	6	2	212.244	8.21945	16.4389		1.2005e+06	73028.3
							Arbutus	2	2	172.508	7.4102	14.8204		714987	48243.5				Arbutus	4	3	302.942	9.81985	19.6397		2.92196e+06	148778			Arbutus	5	2	275.736	9.36854	18.7371		2.30945e+06	123256			Arbutus	6	2	165.079	7.24888	14.4978		640479	44177.8
							Arbutus	2	2	278.095	9.40853	18.8171		2.35916e+06	125374				Arbutus	4	3	595	13.7621	27.5241		1.57967e+07	573924			Arbutus	5	2	166.893	7.2886	14.5772		658219	45154			Arbutus	6	2	288.435	9.58184	19.1637		2.58461e+06	134870
							Arbutus	2	2	365.836	10.7912	21.5823		4.68265e+06	216967				Arbutus	4	3	391.829	11.1679	22.3359		5.55926e+06	248893			Arbutus	5	2	504.307	12.6699	25.3398		1.04475e+07	412297			Arbutus	6	2	389.115	11.1292	22.2584		5.46349e+06	245457
							Arbutus	2	2	798.593	15.9437	31.8873		3.29677e+07	1.03388e+06				Arbutus	4	3	679.352	14.7053	29.4105		2.20045e+07	748187			Arbutus	5	2	138.775	6.64631	13.2926		415005	31220.7			Arbutus	6	2	456.235	12.0509	24.1018		8.13293e+06	337441
							Arbutus	2	2	404.501	11.3471	22.6942		6.01969e+06	265252				Arbutus	4	3	407.248	11.3856	22.7711		6.12241e+06	268867			Arbutus	5	2	168.707	7.3281	14.6562		676251	46140.9			Arbutus	6	2	358.276	10.6791	21.3582		4.44447e+06	208092
							Arbutus	2	2	157.637	7.0836	14.1672		570717	40284.4				Arbutus	4	3	1149.18	19.1258	38.2516		8.18935e+07	2.14091e+06			Arbutus	5	2	206.802	8.11339	16.2268		1.12502e+06	69331.4			Arbutus	6	2	517.006	12.8284	25.6568		1.11177e+07	433323
							Arbutus	2	2	511.575	12.7609	25.5217		1.0828e+07	424267				Arbutus	4	3	975.038	17.6172	35.2343		5.43037e+07	1.54122e+06			Arbutus	5	2	362.811	10.7465	21.4929		4.58645e+06	213393			Arbutus	6	2	273.922	9.33767	18.6753		2.27166e+06	121639
							Arbutus	2	2	334.606	10.3203	20.6406		3.74636e+06	181505				Arbutus	4	3	1039.44	18.1896	36.3793		6.37191e+07	1.75152e+06			Arbutus	5	2	315.646	10.0236	20.0473		3.23799e+06	161518			Arbutus	6	2	146.031	6.81785	13.6357		471398	34570.9
							Arbutus	2	2	676.648	14.676	29.3519		2.17862e+07	742243				Arbutus	4	3	1037.62	18.1738	36.3475		6.34415e+07	1.74541e+06			Arbutus	5	2	450.793	11.9788	23.9576		7.89257e+06	329439			Arbutus	6	2	317.46	10.0524	20.1048		3.28472e+06	163380
							Arbutus	2	2	327.17	10.205	20.4099		3.54168e+06	173527				Arbutus	4	3	135.145	6.55881	13.1176		388396	29608.8			Arbutus	5	2	242.176	8.77992	17.5598		1.66956e+06	95078.5			Arbutus	6	2	409.07	11.411	22.822		6.19112e+06	271279
							Arbutus	2	2	1134.69	19.0048	38.0096		7.93349e+07	2.08724e+06				Arbutus	4	3	132.424	6.49245	12.9849		369141	28428.5			Arbutus	5	2	320.181	10.0954	20.1908		3.35555e+06	166192			Arbutus	6	2	1036.73	18.166	36.3319		6.33057e+07	1.74242e+06
							Arbutus	2	2	411.937	11.4509	22.9018		6.30017e+06	275094				Arbutus	4	3	199.543	7.96972	15.9394		1.02888e+06	64549.6			Arbutus	5	2	267.573	9.22882	18.4576		2.1423e+06	116066			Arbutus	6	2	775.509	15.7115	31.4231		3.06367e+07	974976
							Arbutus	2	2	181.431	7.59943	15.1989		811062	53363.4				Arbutus	4	3	212.241	8.21939	16.4388		1.20046e+06	73026.2			Arbutus	5	2	185.941	7.6933	15.3866		862409	56049.3			Arbutus	6	2	353.741	10.6113	21.2226		4.30516e+06	202857
							Arbutus	2	2	168.047	7.31376	14.6275		669657	45780.6				Arbutus	4	3	210.427	8.18419	16.3684		1.17498e+06	71783.3			Arbutus	5	2	360.997	10.7196	21.4391		4.52933e+06	211265			Arbutus	6	2	390.929	11.1551	22.3102		5.52739e+06	247751
							Arbutus	2	2	208.199	8.14075	16.2815		1.14412e+06	70271.2				Arbutus	4	3	187.752	7.73067	15.4613		883561	57146.5			Arbutus	5	2	214.966	8.27199	16.544		1.23937e+06	74913.4			Arbutus	6	2	440.815	11.8455	23.691		7.46305e+06	315016
							Arbutus	2	2	129.381	6.41742	12.8348		348298	27137				Arbutus	4	3	155.099	7.02635	14.0527		548022	38997.6			Arbutus	5	2	262.131	9.13449	18.269		2.03503e+06	111393			Arbutus	6	2	702.039	14.9488	29.8976		2.38879e+07	798993
							Arbutus	2	2	179.944	7.56822	15.1364		794545	52492.2				Arbutus	4	3	310.198	9.93675	19.8735		3.10008e+06	155991			Arbutus	5	2	132.426	6.4925	12.985		369155	28429.3			Arbutus	6	2	493.423	12.5324	25.0648		9.8929e+06	394693
							Arbutus	2	2	227.532	8.51033	17.0207		1.4285e+06	83927.7				Arbutus	4	3	217.683	8.3241	16.6482		1.2789e+06	76819.1			Arbutus	5	2	155.102	7.02641	14.0528		548048	38999.1			Arbutus	6	2	688.434	14.8032	29.6064		2.27474e+07	768325
							Arbutus	2	2	141.278	6.70598	13.412		433972	32357.1				Arbutus	4	3	228.567	8.52966	17.0593		1.4448e+06	84693			Arbutus	5	2	295.691	9.70162	19.4032		2.75024e+06	141741			Arbutus	6	2	599.545	13.8145	27.629		1.61001e+07	582725
							Arbutus	2	2	181.431	7.59943	15.1989		811062	53363.4				Arbutus	4	3	267.569	9.22875	18.4575		2.14222e+06	116062			Arbutus	5	2	995.916	17.8048	35.6095		5.72575e+07	1.60792e+06			Arbutus	6	2	215.873	8.28942	16.5788		1.25248e+06	75546.9
							Arbutus	2	2	156.149	7.05009	14.1002		557344	39527.4				Arbutus	4	3	243.079	8.79627	17.5925		1.68517e+06	95788.9			Arbutus	5	2	437.187	11.7966	23.5933		7.31044e+06	309852			Arbutus	6	2	257.596	9.05513	18.1103		1.94815e+06	107572
							Arbutus	2	2	124.92	6.30581	12.6116		319047	25297.9				Arbutus	4	3	133.331	6.51464	13.0293		375494	28819.2			Arbutus	5	2	252.154	8.95897	17.9179		1.84689e+06	103075			Arbutus	6	2	325.623	10.1808	20.3616		3.49996e+06	171890
							Arbutus	2	2	328.657	10.2281	20.4563		3.58206e+06	175108				Arbutus	4	3	204.985	8.07767	16.1553		1.10048e+06	68118.4			Arbutus	5	2	235.827	8.66407	17.3281		1.56228e+06	90158.6			Arbutus	6	2	669.386	14.597	29.194		2.12064e+07	726396
							Arbutus	2	3	458.956	12.0868	24.1736		8.25473e+06	341478				Arbutus	4	3	273.918	9.3376	18.6752		2.27157e+06	121636			Arbutus	5	2	249.433	8.9105	17.821		1.79746e+06	100862			Arbutus	6	2	666.665	14.5673	29.1346		2.09915e+07	720503
							Arbutus	2	3	274.829	9.35312	18.7062		2.29051e+06	122446				Arbutus	4	3	209.52	8.16653	16.3331		1.16236e+06	71165.8			Arbutus	5	2	758.275	15.536	31.0719		2.89629e+07	932124			Arbutus	6	2	876.189	16.7003	33.4006		4.1569e+07	1.24456e+06
							Arbutus	2	3	431.745	11.723	23.446		7.08506e+06	302186				Arbutus	4	3	520.625	12.8732	25.7465		1.13133e+07	439410			Arbutus	5	2	327.437	10.2091	20.4183		3.54891e+06	173810			Arbutus	6	2	337.414	10.3635	20.727		3.82545e+06	184564
							Arbutus	2	3	431.745	11.723	23.446		7.08506e+06	302186				Arbutus	4	3	364.619	10.7732	21.5464		4.6438e+06	215526			Arbutus	5	2	429.931	11.6983	23.3967		7.01087e+06	299652			Arbutus	6	2	332.879	10.2936	20.5872		3.69821e+06	179636
							Arbutus	2	3	334.693	10.3216	20.6433		3.7488e+06	181599				Arbutus	4	3	88.887	5.31917	10.6383		136261	12808.5			Arbutus	5	2	635.826	14.2264	28.4527		1.86475e+07	655385			Arbutus	6	2	663.944	14.5375	29.0751		2.0778e+07	714633
							Arbutus	2	3	581.405	13.6039	27.2079		1.49098e+07	547996				Arbutus	4	3	165.983	7.2687	14.5374		649283	44663			Arbutus	5	2	377.324	10.9593	21.9186		5.05896e+06	230807			Arbutus	6	2	1067.57	18.4342	36.8683		6.8119e+07	1.84763e+06
							Arbutus	2	3	496.144	12.5669	25.1338		1.00299e+07	399058				Arbutus	4	3	164.169	7.22887	14.4577		631689	43692.1			Arbutus	5	2	333.786	10.3076	20.6153		3.72345e+06	180616			Arbutus	6	2	496.144	12.5669	25.1338		1.00299e+07	399058
							Arbutus	2	3	657.595	14.4679	28.9357		2.02848e+07	701031				Arbutus	4	3	111.563	5.95916	11.9183		240478	20177.2			Arbutus	5	2	668.479	14.5871	29.1742		2.11346e+07	724429			Arbutus	6	2	705.668	14.9874	29.9747		2.41978e+07	807274
							Arbutus	2	3	816.325	16.1197	32.2394		3.48284e+07	1.08031e+06				Arbutus	4	3	351.014	10.5703	21.1406		4.22266e+06	199742			Arbutus	5	2	807.255	16.0299	32.0598		3.3869e+07	1.05643e+06			Arbutus	6	2	501.586	12.6357	25.2713		1.03072e+07	407860
							Arbutus	2	3	520.634	12.8733	25.7467		1.13138e+07	439426				Arbutus	4	3	398.178	11.2581	22.5161		5.7872e+06	257025			Arbutus	5	2	695.69	14.881	29.7621		2.33515e+07	784606			Arbutus	6	2	448.072	11.9426	23.8852		7.774e+06	325474
							Arbutus	2	3	641.269	14.2871	28.5743		1.90492e+07	666654				Arbutus	4	3	455.32	12.0388	24.0776		8.09221e+06	336089			Arbutus	5	2	300.226	9.77573	19.5515		2.85691e+06	146122			Arbutus	6	2	379.138	10.9856	21.9712		5.11998e+06	233032
							Arbutus	2	3	547.845	13.2055	26.4109		1.28505e+07	486559				Arbutus	4	3	345.572	10.488	20.9761		4.06089e+06	193596			Arbutus	5	2	470.747	12.2411	24.4821		8.79517e+06	359249			Arbutus	6	2	766.438	15.6194	31.2387		2.97487e+07	952301
							Arbutus	2	3	430.838	11.7107	23.4214		7.04791e+06	300918				Arbutus	4	3	174.146	7.44529	14.8906		732081	49164			Arbutus	5	2	652.153	14.4079	28.8157		1.98678e+07	689476			Arbutus	6	2	833.559	16.289	32.5779		3.66958e+07	1.1264e+06
							Arbutus	2	3	279.365	9.42999	18.86		2.38619e+06	126521				Arbutus	4	3	317.454	10.0523	20.1046		3.28456e+06	163374			Arbutus	5	2	720.18	15.1407	30.2814		2.54611e+07	840819			Arbutus	6	2	416.326	11.5118	23.0235		6.46933e+06	280988
							Arbutus	2	3	313.832	9.99479	19.9896		3.19167e+06	159667				Arbutus	4	3	479.809	12.3583	24.7166		9.22457e+06	373213			Arbutus	5	2	405.441	11.3603	22.7206		6.05473e+06	266487			Arbutus	6	2	645.804	14.3376	28.6751		1.93877e+07	676117
							Arbutus	2	3	428.117	11.6736	23.3473		6.93716e+06	297129				Arbutus	4	3	321.082	10.1096	20.2192		3.37921e+06	167129			Arbutus	5	2	732.878	15.2736	30.5472		2.65983e+07	870730			Arbutus	6	2	620.407	14.0528	28.1056		1.75375e+07	623984
							Arbutus	2	3	126.984	6.35769	12.7154		332390	26140.8				Arbutus	4	3	202.264	8.02388	16.0478		1.06432e+06	66322			Arbutus	5	2	282.993	9.49102	18.982		2.46442e+06	129829			Arbutus	6	2	430.838	11.7107	23.4214		7.04791e+06	300918
							Arbutus	2	3	565.985	13.4223	26.8446		1.39408e+07	519314				Arbutus	4	3	180.495	7.5798	15.1596		800642	52814.2			Arbutus	5	2	218.594	8.3415	16.683		1.29232e+06	77463.4			Arbutus	6	2	321.088	10.1097	20.2193		3.37937e+06	167135
							Arbutus	2	3	396.371	11.2325	22.465		5.72176e+06	254697				Arbutus	4	3	135.145	6.55881	13.1176		388396	29608.8			Arbutus	5	2	324.716	10.1666	20.3333		3.47564e+06	170934			Arbutus	6	2	478.911	12.3467	24.6935		9.18147e+06	371818
							Arbutus	2	3	270.294	9.27563	18.5513		2.19718e+06	118439				Arbutus	4	3	267.569	9.22875	18.4575		2.14222e+06	116062			Arbutus	5	2	499.772	12.6128	25.2256		1.02142e+07	404915			Arbutus	6	2	538.774	13.0957	26.1914		1.23251e+07	470580
							Arbutus	2	3	299.319	9.76095	19.5219		2.83538e+06	145241				Arbutus	4	3	157.82	7.08771	14.1754		572375	40378			Arbutus	5	2	760.089	15.5545	31.1091		2.91364e+07	936589			Arbutus	6	2	175.963	7.48403	14.9681		751326	50195.3
							Arbutus	2	3	302.947	9.81993	19.6399		2.92208e+06	148783				Arbutus	4	3	130.61	6.44783	12.8957		356629	27655			Arbutus	5	2	766.438	15.6194	31.2387		2.97487e+07	952301			Arbutus	6	2	202.267	8.02394	16.0479		1.06436e+06	66323.9
							Arbutus	2	3	146.938	6.83899	13.678		478752	35001.6				Arbutus	4	3	263.034	9.15021	18.3004		2.0526e+06	112162			Arbutus	5	2	286.621	9.55166	19.1033		2.54417e+06	133179			Arbutus	6	2	468.026	12.2056	24.4113		8.66863e+06	355108
							Arbutus	2	3	328.344	10.2233	20.4465		3.57353e+06	174775				Arbutus	4	3	144.215	6.77533	13.5507		456879	33716.4			Arbutus	5	2	262.131	9.13449	18.269		2.03503e+06	111393			Arbutus	6	2	409.977	11.4236	22.8473		6.2255e+06	272483
							Arbutus	2	3	368.253	10.8268	21.6535		4.76037e+06	219843				Arbutus	4	3	204.985	8.07767	16.1553		1.10048e+06	68118.4			Arbutus	5	2	263.945	9.16604	18.3321		2.07042e+06	112940			Arbutus	6	2	604.08	13.8667	27.7333		1.64063e+07	591574
							Arbutus	2	3	225.85	8.47881	16.9576		1.40225e+06	82691.4				Arbutus	4	3	303.849	9.83454	19.6691		2.94388e+06	149670			Arbutus	5	2	313.832	9.99479	19.9896		3.19167e+06	159667			Arbutus	6	2	509.75	12.7381	25.4761		1.07317e+07	421245
							Arbutus	2	3	232.199	8.59716	17.1943		1.50289e+06	87405.9				Arbutus	4	3	352.828	10.5976	21.1952		4.27743e+06	201812			Arbutus	5	2	539.682	13.1067	26.2134		1.23771e+07	472168			Arbutus	6	2	522.448	12.8957	25.7915		1.14126e+07	442493
							Arbutus	2	3	328.344	10.2233	20.4465		3.57353e+06	174775				Arbutus	4	3	368.247	10.8267	21.6533		4.76018e+06	219836			Arbutus	5	2	222.222	8.41044	16.8209		1.34661e+06	80056.1			Arbutus	6	2	810.883	16.0659	32.1317		3.42508e+07	1.06595e+06
							Arbutus	2	3	377.324	10.9593	21.9186		5.05896e+06	230807				Arbutus	4	3	978.666	17.6499	35.2998		5.48102e+07	1.55271e+06			Arbutus	5	2	228.571	8.52974	17.0595		1.44487e+06	84695.9			Arbutus	6	2	636.733	14.2365	28.473		1.87141e+07	657257
							Arbutus	2	3	167.8	7.30838	14.6168		667199	45646.1				Arbutus	4	3	808.148	16.0387	32.0775		3.39627e+07	1.05877e+06			Arbutus	5	2	264.852	9.18178	18.3636		2.08825e+06	113717			Arbutus	6	2	344.671	10.4744	20.9487		4.03448e+06	192588
							Arbutus	2	3	334.693	10.3216	20.6433		3.7488e+06	181599				Arbutus	4	3	924.245	17.1522	34.3043		4.75054e+07	1.38482e+06			Arbutus	5	2	251.247	8.94284	17.8857		1.83032e+06	102334			Arbutus	6	2	616.779	14.0117	28.0233		1.72822e+07	616708
							Arbutus	2	3	99.773	5.63549	11.271		181890	16137.9				Arbutus	4	3	349.2	10.543	21.0859		4.16832e+06	197683			Arbutus	5	2	196.825	7.91526	15.8305		994205	62803.1			Arbutus	6	2	813.604	16.0928	32.1856		3.45389e+07	1.07312e+06
							Arbutus	2	3	354.648	10.6249	21.2497		4.3328e+06	203899				Arbutus	4	3	1102.02	18.7292	37.4584		7.37478e+07	1.96879e+06			Arbutus	5	2	316.553	10.038	20.0761		3.2613e+06	162448			Arbutus	6	2	510.657	12.7494	25.4988		1.07795e+07	422745
							Arbutus	2	3	97.959	5.58402	11.168		173735	15556.4				Arbutus	4	3	845.335	16.4036	32.8072		3.80056e+07	1.15845e+06			Arbutus	5	2	385.487	11.0772	22.1544		5.33703e+06	240902			Arbutus	6	2	529.704	12.985	25.97		1.1813e+07	454869
							Arbutus	2	3	402.72	11.3221	22.6442		5.95365e+06	262922				Arbutus	4	3	784.566	15.803	31.606		3.15391e+07	997882			Arbutus	5	2	478.004	12.335	24.6701		9.13806e+06	370411			Arbutus	6	2	506.121	12.6926	25.3853		1.05417e+07	415268
							Arbutus	2	3	99.773	5.63549	11.271		181890	16137.9				Arbutus	4	3	292.058	9.64183	19.2837		2.66654e+06	138280			Arbutus	5	2	283.9	9.50622	19.0124		2.48421e+06	130663			Arbutus	6	2	370.067	10.8534	21.7068		4.81921e+06	222014
							Arbutus	2	3	589.568	13.6991	27.3982		1.54387e+07	563492				Arbutus	4	3	244.893	8.82904	17.6581		1.71679e+06	97223.9			Arbutus	5	2	330.158	10.2515	20.5029		3.6231e+06	176711			Arbutus	6	2	553.287	13.2709	26.5418		1.3172e+07	496274
							Arbutus	2	3	442.63	11.8699	23.7397		7.54011e+06	317616				Arbutus	4	3	297.5	9.73125	19.4625		2.7925e+06	143481			Arbutus	5	2	166.893	7.2886	14.5772		658219	45154			Arbutus	6	2	318.367	10.0667	20.1335		3.30823e+06	164315
							Arbutus	2	3	252.154	8.95897	17.9179		1.84689e+06	103075				Arbutus	4	3	206.799	8.11333	16.2267		1.12498e+06	69329.3			Arbutus	5	2	151.474	6.94375	13.8875		516560	37196			Arbutus	6	2	392.743	11.181	22.3619		5.59173e+06	250056
							Arbutus	2	3	644.897	14.3275	28.655		1.93197e+07	674219				Arbutus	4	3	280.267	9.4452	18.8904		2.4055e+06	127340			Arbutus	5	2	222.222	8.41044	16.8209		1.34661e+06	80056.1			Arbutus	6	2	347.392	10.5156	21.0312		4.11457e+06	195641
							Arbutus	2	3	402.72	11.3221	22.6442		5.95365e+06	262922				Arbutus	4	3	330.152	10.2514	20.5027		3.62293e+06	176705			Arbutus	5	2	257.596	9.05513	18.1103		1.94815e+06	107572			Arbutus	6	2	195.918	7.897	15.794		982791	62225.6
							Arbutus	2	3	172.335	7.40648	14.813		713196	48146.8				Arbutus	4	3	528.788	12.9738	25.9475		1.17619e+07	453298			Arbutus	5	2	275.736	9.36854	18.7371		2.30945e+06	123256			Arbutus	6	2	267.573	9.22882	18.4576		2.1423e+06	116066
							Arbutus	2	3	185.941	7.6933	15.3866		862409	56049.3				Arbutus	4	3	392.736	11.1809	22.3617		5.59148e+06	250047			Arbutus	5	2	195.918	7.897	15.794		982791	62225.6			Arbutus	6	2	273.922	9.33767	18.6753		2.27166e+06	121639
							Arbutus	2	3	204.988	8.07773	16.1555		1.10052e+06	68120.4				Arbutus	4	3	252.149	8.95888	17.9178		1.84679e+06	103071			Arbutus	5	2	189.569	7.76799	15.536		905094	58257.9			Arbutus	6	2	228.571	8.52974	17.0595		1.44487e+06	84695.9
							Arbutus	2	3	263.038	9.15028	18.3006		2.05268e+06	112165				Arbutus	4	3	180.495	7.5798	15.1596		800642	52814.2			Arbutus	5	2	159.637	7.1284	14.2568		588992	41313.1			Arbutus	6	2	258.503	9.07106	18.1421		1.96535e+06	108331
							Arbutus	2	3	256.689	9.03917	18.0783		1.93105e+06	106816				Arbutus	4	3	260.313	9.10276	18.2055		1.99993e+06	109853			Arbutus	5	2	151.474	6.94375	13.8875		516560	37196			Arbutus	6	2	325.623	10.1808	20.3616		3.49996e+06	171890
							Arbutus	2	3	416.326	11.5118	23.0235		6.46933e+06	280988				Arbutus	4	3	262.127	9.13442	18.2688		2.03495e+06	111389			Arbutus	5	2	140.589	6.68961	13.3792		428700	32042.2			Arbutus	6	2	551.473	13.2491	26.4982		1.30643e+07	493025
							Arbutus	2	3	161.451	7.16878	14.3376		605867	42257.3				Arbutus	4	3	123.354	6.26616	12.5323		309142	24667.6			Arbutus	5	2	133.333	6.51469	13.0294		375508	28820.1			Arbutus	6	2	659.409	14.4878	28.9756		2.0425e+07	704904
							Arbutus	2	3	427.21	11.6613	23.3225		6.90047e+06	295871				Arbutus	4	3	362.805	10.7464	21.4927		4.58626e+06	213386			Arbutus	5	2	133.333	6.51469	13.0294		375508	28820.1			Arbutus	6	2	871.654	16.657	33.314		4.10332e+07	1.23171e+06
							Arbutus	2	3	79.818	5.04052	10.081		104118	10328.1				Arbutus	4	3	212.241	8.21939	16.4388		1.20046e+06	73026.2			Arbutus	5	2	104.308	5.76214	11.5243		203268	17638.2			Arbutus	6	2	464.398	12.1582	24.3165		8.50161e+06	349624
							Arbutus	2	3	68.027	4.65335	9.3067		69819.8	7502.1				Arbutus	4	3	245.8	8.84537	17.6907		1.73273e+06	97945.4			Arbutus	5	3	427.21	11.6613	23.3225		6.90047e+06	295871			Arbutus	6	2	315.646	10.0236	20.0473		3.23799e+06	161518
							Arbutus	2	3	95.238	5.50592	11.0118		161920	14704.2				Arbutus	4	3	236.73	8.68064	17.3613		1.57728e+06	90850.4			Arbutus	5	3	297.505	9.73133	19.4627		2.79261e+06	143486			Arbutus	6	2	1138.32	19.0352	38.0704		7.99717e+07	2.10063e+06
							Arbutus	2	3	156.916	7.06738	14.1348		564213	39916.7				Arbutus	4	3	191.38	7.80501	15.61		926865	59376.3			Arbutus	5	3	322.902	10.1382	20.2764		3.4273e+06	169029			Arbutus	6	2	420.861	11.5743	23.1486		6.64694e+06	287143
							Arbutus	2	3	146.031	6.81785	13.6357		471398	34570.9				Arbutus	4	3	71.654	4.77579	9.55158		79501.7	8323.41			Arbutus	5	3	312.018	9.96586	19.9317		3.14575e+06	157826			Arbutus	6	2	340.135	10.4052	20.8104		3.90305e+06	187553
							Arbutus	2	3	183.22	7.6368	15.2736		831204	54420.9				Arbutus	4	3	97.957	5.58397	11.1679		173726	15555.8			Arbutus	5	3	384.58	11.0642	22.1283		5.30569e+06	239769			Arbutus	6	2	929.703	17.2027	34.4054		4.82099e+07	1.40123e+06
							Arbutus	2	3	129.705	6.42545	12.8509		350483	27273				Arbutus	4	3	207.706	8.13111	16.2622		1.13736e+06	69938.8			Arbutus	5	3	472.561	12.2646	24.5292		8.88014e+06	362023			Arbutus	6	2	464.398	12.1582	24.3165		8.50161e+06	349624
							Arbutus	2	3	372.788	10.8932	21.7864		4.90829e+06	225291				Arbutus	4	3	295.686	9.70153	19.4031		2.75012e+06	141737			Arbutus	5	3	377.324	10.9593	21.9186		5.05896e+06	230807			Arbutus	6	2	302.04	9.80522	19.6104		2.90026e+06	147894
							Arbutus	2	3	90.703	5.37324	10.7465		143327	13337.2				Arbutus	4	3	253.056	8.97498	17.95		1.86345e+06	103813			Arbutus	5	3	155.102	7.02641	14.0528		548048	38999.1			Arbutus	6	2	277.55	9.3993	18.7986		2.34762e+06	124883
							Arbutus	2	3	107.936	5.86149	11.723		221407	18886.6				Arbutus	4	3	186.845	7.71198	15.424		872929	56595.7			Arbutus	5	3	216.78	8.30682	16.6136		1.26568e+06	76183.1			Arbutus	6	2	306.575	9.87856	19.7571		3.01035e+06	152368
							Arbutus	2	3	89.796	5.3463	10.6926		139771	13071.8				Arbutus	4	3	230.381	8.56344	17.1269		1.47364e+06	86042.6			Arbutus	5	3	157.823	7.08778	14.1756		572402	40379.5			Arbutus	6	2	234.92	8.64739	17.2948		1.5473e+06	89466.5
							Arbutus	2	3	353.741	10.6113	21.2226		4.30516e+06	202857				Arbutus	4	3	194.101	7.8603	15.7206		960162	61076.7			Arbutus	5	3	933.332	17.2363	34.4725		4.86817e+07	1.41219e+06			Arbutus	6	2	605.895	13.8875	27.775		1.65298e+07	595134
							Arbutus	2	3	390.929	11.1551	22.3102		5.52739e+06	247751				Arbutus	4	3	122.447	6.24308	12.4862		303491	24306.2			Arbutus	5	3	324.716	10.1666	20.3333		3.47564e+06	170934			Arbutus	6	2	506.121	12.6926	25.3853		1.05417e+07	415268
							Arbutus	2	3	659.409	14.4878	28.9756		2.0425e+07	704904				Arbutus	4	3	106.12	5.81197	11.6239		212211	18256.4			Arbutus	5	3	747.391	15.4241	30.8481		2.79348e+07	905557			Arbutus	6	2	433.559	11.7476	23.4952		7.15972e+06	304731
							Arbutus	2	3	229.478	8.54664	17.0933		1.45924e+06	85369.4				Arbutus	4	3	165.983	7.2687	14.5374		649283	44663			Arbutus	5	3	565.985	13.4223	26.8446		1.39408e+07	519314			Arbutus	6	2	322.902	10.1382	20.2764		3.4273e+06	169029
							Arbutus	2	3	158.73	7.10812	14.2162		580661	40844.9				Arbutus	4	3	267.569	9.22875	18.4575		2.14222e+06	116062			Arbutus	5	3	330.158	10.2515	20.5029		3.6231e+06	176711			Arbutus	6	2	380.952	11.0118	22.0237		5.18145e+06	235267
							Arbutus	2	3	423.582	11.6116	23.2233		6.7549e+06	290868				Arbutus	4	3	300.221	9.77565	19.5513		2.85679e+06	146118			Arbutus	5	3	488.888	12.4747	24.9494		9.66716e+06	387471			Arbutus	6	2	245.805	8.84546	17.6909		1.73281e+06	97949.4
							Arbutus	2	3	144.217	6.77537	13.5507		456895	33717.3				Arbutus	4	3	145.122	6.7966	13.5932		464097	34141.8			Arbutus	5	3	352.834	10.5977	21.1953		4.27761e+06	201819			Arbutus	6	2	774.602	15.7023	31.4047		3.05472e+07	972697
							Arbutus	2	3	341.949	10.4329	20.8658		3.95529e+06	189558				Arbutus	4	3	134.238	6.53676	13.0735		381913	29212.7			Arbutus	5	3	170.521	7.3674	14.7348		694576	47138.5			Arbutus	6	2	1155.55	19.1787	38.3575		8.30329e+07	2.16471e+06
							Arbutus	2	3	71.655	4.77582	9.55165		79504.5	8323.64				Arbutus	4	3	143.308	6.75399	13.508		449730	33293.6			Arbutus	5	3	550.566	13.2382	26.4764		1.30106e+07	491404			Arbutus	6	2	743.763	15.3866	30.7732		2.7597e+07	896787
							Arbutus	2	3	104.308	5.76214	11.5243		203268	17638.2				Arbutus	4	3	112.47	5.98334	11.9667		245396	20506.6			Arbutus	5	3	457.142	12.0629	24.1257		8.17341e+06	338784			Arbutus	6	2	555.101	13.2926	26.5853		1.32802e+07	499533
							Arbutus	2	3	481.632	12.3818	24.7635		9.31244e+06	376055				Arbutus	4	3	143.308	6.75399	13.508		449730	33293.6			Arbutus	5	3	501.586	12.6357	25.2713		1.03072e+07	407860			Arbutus	6	2	664.851	14.5475	29.0949		2.0849e+07	716587
							Arbutus	2	3	312.925	9.98034	19.9607		3.16866e+06	158745				Arbutus	4	3	131.517	6.47017	12.9403		362852	28040.4			Arbutus	5	3	676.643	14.6759	29.3518		2.17858e+07	742232			Arbutus	6	2	477.097	12.3233	24.6467		9.09478e+06	369006
							Arbutus	2	3	235.827	8.66407	17.3281		1.56228e+06	90158.6				Arbutus	4	3	168.704	7.32804	14.6561		676221	46139.3			Arbutus	5	3	574.149	13.5188	27.0376		1.4449e+07	534404			Arbutus	6	2	352.834	10.5977	21.1953		4.27761e+06	201819
							Arbutus	2	3	392.743	11.181	22.3619		5.59173e+06	250056				Arbutus	4	3	120.633	6.19667	12.3933		292375	23591.3			Arbutus	5	3	936.96	17.2697	34.5395		4.91562e+07	1.42319e+06			Arbutus	6	2	376.417	10.9461	21.8922		5.02861e+06	229699
							Arbutus	2	3	220.408	8.37604	16.7521		1.3193e+06	78754.4															Arbutus	5	3	623.128	14.0836	28.1672		1.77304e+07	629470			Arbutus	6	2	414.512	11.4867	22.9733		6.39909e+06	278544
							Arbutus	2	3	194.104	7.86036	15.7207		960200	61078.6															Arbutus	5	3	163.265	7.20894	14.4179		623029	43212.2			Arbutus	6	2	296.598	9.71648	19.433		2.77138e+06	142612
							Arbutus	2	3	117.007	6.10283	12.2057		270897	22194.4															Arbutus	5	3	496.144	12.5669	25.1338		1.00299e+07	399058			Arbutus	6	2	560.543	13.3576	26.7153		1.36081e+07	509376
							Arbutus	2	3	370.974	10.8667	21.7334		4.8488e+06	223104															Arbutus	5	3	492.516	12.5209	25.0418		9.8475e+06	393243			Arbutus	6	2	314.739	10.0092	20.0184		3.21478e+06	160591
							Arbutus	2	3	497.958	12.5899	25.1798		1.01218e+07	401981															Arbutus	5	3	350.113	10.5567	21.1134		4.19562e+06	198718			Arbutus	6	2	230.385	8.56352	17.127		1.47371e+06	86045.6
							Arbutus	2	3	438.094	11.8089	23.6178		7.34841e+06	311139															Arbutus	5	3	376.417	10.9461	21.8922		5.02861e+06	229699			Arbutus	6	2	114.285	6.03142	12.0628		255416	21173.8
							Arbutus	2	3	223.129	8.42758	16.8552		1.3604e+06	80710.9															Arbutus	5	3	295.691	9.70162	19.4032		2.75024e+06	141741			Arbutus	6	2	291.156	9.62693	19.2539		2.646e+06	137427
							Arbutus	2	3	94.331	5.47964	10.9593		158093	14425.4															Arbutus	5	3	254.875	9.00718	18.0144		1.89711e+06	105311			Arbutus	6	2	301.133	9.79049	19.581		2.87853e+06	147007
							Arbutus	2	3	399.092	11.271	22.542		5.82047e+06	258206															Arbutus	5	3	178.684	7.54168	15.0834		780709	51759.7			Arbutus	6	2	271.201	9.29118	18.5824		2.21566e+06	119235
							Arbutus	2	3	117.007	6.10283	12.2057		270897	22194.4															Arbutus	5	3	490.702	12.4978	24.9956		9.75708e+06	390352			Arbutus	6	2	293.877	9.67181	19.3436		2.70825e+06	140008
							Arbutus	2	3	318.367	10.0667	20.1335		3.30823e+06	164315															Arbutus	5	3	447.165	11.9305	23.861		7.73472e+06	324157			Arbutus	6	2	279.365	9.42999	18.86		2.38619e+06	126521
							Arbutus	2	3	138.775	6.64631	13.2926		415005	31220.7															Arbutus	5	3	335.6	10.3356	20.6712		3.77425e+06	182585			Arbutus	6	2	231.292	8.58036	17.1607		1.48825e+06	86724.4
							Arbutus	2	3	682.085	14.7348	29.4696		2.22265e+07	754219															Arbutus	5	3	348.299	10.5293	21.0587		4.14148e+06	196664			Arbutus	6	2	321.995	10.1239	20.2479		3.40328e+06	168081
							Arbutus	2	3	172.335	7.40648	14.813		713196	48146.8															Arbutus	5	3	325.623	10.1808	20.3616		3.49996e+06	171890			Arbutus	6	2	341.949	10.4329	20.8658		3.95529e+06	189558
							Arbutus	2	3	295.691	9.70162	19.4032		2.75024e+06	141741															Arbutus	5	3	297.505	9.73133	19.4627		2.79261e+06	143486			Arbutus	6	2	367.346	10.8134	21.6268		4.73112e+06	218761
							Arbutus	2	3	470.747	12.2411	24.4821		8.79517e+06	359249															Arbutus	5	3	303.854	9.83462	19.6692		2.944e+06	149675			Arbutus	6	2	268.48	9.24445	18.4889		2.1605e+06	116854
							Arbutus	2	3	296.598	9.71648	19.433		2.77138e+06	142612															Arbutus	5	3	203.174	8.04191	16.0838		1.07633e+06	66920.1			Arbutus	6	2	198.639	7.95165	15.9033		1.01727e+06	63966
							Arbutus	2	3	170.521	7.3674	14.7348		694576	47138.5															Arbutus	5	3	174.149	7.44536	14.8907		732112	49165.7			Arbutus	6	2	195.011	7.8787	15.7574		971456	61650.8
							Arbutus	2	3	192.29	7.82354	15.6471		937923	59942.3															Arbutus	5	3	223.129	8.42758	16.8552		1.3604e+06	80710.9			Arbutus	6	2	192.29	7.82354	15.6471		937923	59942.3
							Arbutus	2	3	260.317	9.10283	18.2057		2.00001e+06	109856															Arbutus	5	3	183.22	7.6368	15.2736		831204	54420.9			Arbutus	6	2	168.707	7.3281	14.6562		676251	46140.9
							Arbutus	2	3	126.077	6.33495	12.6699		326486	25768.7															Arbutus	5	3	193.197	7.84197	15.6839		949022	60509.1			Arbutus	6	2	260.317	9.10283	18.2057		2.00001e+06	109856
							Arbutus	2	3	210.43	8.18425	16.3685		1.17502e+06	71785.3															Arbutus	5	3	284.807	9.52139	19.0428		2.5041e+06	131499			Arbutus	6	2	194.104	7.86036	15.7207		960200	61078.6
							Arbutus	2	3	87.982	5.29203	10.5841		132819	12549															Arbutus	5	3	146.031	6.81785	13.6357		471398	34570.9			Arbutus	6	2	177.777	7.52251	15.045		770840	51235.5
							Arbutus	2	3	286.621	9.55166	19.1033		2.54417e+06	133179															Arbutus	5	3	182.313	7.61788	15.2358		820955	53883.5			Arbutus	6	2	175.056	7.46472	14.9294		741682	49679.2
							Arbutus	2	3	878.91	16.7262	33.4524		4.18925e+07	1.2523e+06															Arbutus	5	3	403.627	11.3348	22.6697		5.98723e+06	264107			Arbutus	6	2	235.827	8.66407	17.3281		1.56228e+06	90158.6
							Arbutus	2	3	214.966	8.27199	16.544		1.23937e+06	74913.4															Arbutus	5	3	305.668	9.86393	19.7279		2.98814e+06	151468			Arbutus	6	2	144.217	6.77537	13.5507		456895	33717.3
							Arbutus	2	3	376.417	10.9461	21.8922		5.02861e+06	229699															Arbutus	5	3	330.158	10.2515	20.5029		3.6231e+06	176711			Arbutus	6	2	113.378	6.00744	12.0149		250379	20839
							Arbutus	2	3	428.117	11.6736	23.3473		6.93716e+06	297129															Arbutus	5	3	292.97	9.65688	19.3138		2.68741e+06	139145			Arbutus	6	2	202.267	8.02394	16.0479		1.06436e+06	66323.9
							Arbutus	2	3	278.458	9.41467	18.8293		2.36687e+06	125701															Arbutus	5	3	250.34	8.92668	17.8534		1.81385e+06	101597			Arbutus	6	2	216.78	8.30682	16.6136		1.26568e+06	76183.1
							Arbutus	2	3	250.34	8.92668	17.8534		1.81385e+06	101597															Arbutus	5	3	168.707	7.3281	14.6562		676251	46140.9			Arbutus	6	2	168.707	7.3281	14.6562		676251	46140.9
							Arbutus	2	3	310.203	9.93683	19.8737		3.1002e+06	155996															Arbutus	5	3	502.493	12.6471	25.2941		1.03538e+07	409336			Arbutus	6	2	135.147	6.55886	13.1177		388411	29609.6
							Arbutus	2	3	565.985	13.4223	26.8446		1.39408e+07	519314															Arbutus	5	3	277.55	9.3993	18.7986		2.34762e+06	124883			Arbutus	6	2	152.381	6.96451	13.929		524327	37642.8
							Arbutus	2	3	142.403	6.73263	13.4653		442663	32874.5															Arbutus	5	3	148.753	6.8811	13.7622		493673	35871.7			Arbutus	6	2	144.217	6.77537	13.5507		456895	33717.3
							Arbutus	2	3	160.544	7.14862	14.2972		597394	41783.8															Arbutus	5	3	195.918	7.897	15.794		982791	62225.6			Arbutus	6	2	177.777	7.52251	15.045		770840	51235.5
							Arbutus	2	3	165.986	7.26877	14.5375		649313	44664.6															Arbutus	5	3	199.546	7.96978	15.9396		1.02892e+06	64551.5			Arbutus	6	2	166.893	7.2886	14.5772		658219	45154
							Arbutus	2	3	340.135	10.4052	20.8104		3.90305e+06	187553															Arbutus	5	3	213.152	8.23701	16.474		1.21339e+06	73654.5			Arbutus	6	2	166.893	7.2886	14.5772		658219	45154
							Arbutus	2	3	817.232	16.1286	32.2573		3.49252e+07	1.08271e+06															Arbutus	5	3	123.356	6.26621	12.5324		309155	24668.4			Arbutus	6	2	116.1	6.07913	12.1583		265678	21851.7
							Arbutus	2	3	123.356	6.26621	12.5324		309155	24668.4															Arbutus	5	3	396.371	11.2325	22.465		5.72176e+06	254697			Arbutus	6	2	146.031	6.81785	13.6357		471398	34570.9
							Arbutus	2	3	156.916	7.06738	14.1348		564213	39916.7															Arbutus	5	3	249.433	8.9105	17.821		1.79746e+06	100862			Arbutus	6	2	118.821	6.14995	12.2999		281519	22887.9
							Arbutus	2	3	117.007	6.10283	12.2057		270897	22194.4															Arbutus	5	3	359.183	10.6926	21.3852		4.47265e+06	209147			Arbutus	6	2	127.891	6.38036	12.7607		338357	26515.5
							Arbutus	2	3	165.986	7.26877	14.5375		649313	44664.6															Arbutus	5	3	374.602	10.9197	21.8394		4.96822e+06	227489			Arbutus	6	3	448.072	11.9426	23.8852		7.774e+06	325474
							Arbutus	2	3	255.782	9.02319	18.0464		1.91404e+06	106062															Arbutus	5	3	742.856	15.3772	30.7544		2.75129e+07	894601			Arbutus	6	3	614.058	13.9807	27.9615		1.70922e+07	611278
							Arbutus	2	3	143.31	6.75404	13.5081		449745	33294.6															Arbutus	5	3	297.505	9.73133	19.4627		2.79261e+06	143486			Arbutus	6	3	298.412	9.74615	19.4923		2.81395e+06	144362
							Arbutus	2	3	286.621	9.55166	19.1033		2.54417e+06	133179															Arbutus	5	3	351.02	10.5704	21.1408		4.22284e+06	199749			Arbutus	6	3	365.532	10.7867	21.5734		4.67292e+06	216606
							Arbutus	2	3	571.427	13.4867	26.9734		1.42783e+07	529349															Arbutus	5	3	214.966	8.27199	16.544		1.23937e+06	74913.4			Arbutus	6	3	390.022	11.1422	22.2843		5.49538e+06	246603
							Arbutus	2	3	198.639	7.95165	15.9033		1.01727e+06	63966															Arbutus	5	3	205.895	8.09558	16.1912		1.11273e+06	68724.5			Arbutus	6	3	151.474	6.94375	13.8875		516560	37196
							Arbutus	2	3	136.054	6.58083	13.1617		394960	30008.4															Arbutus	5	3	736.507	15.3114	30.6227		2.69288e+07	879375			Arbutus	6	3	170.521	7.3674	14.7348		694576	47138.5
							Arbutus	2	3	77.097	4.95386	9.90772		95470.5	9635.96															Arbutus	5	3	905.214	16.9746	33.9493		4.50976e+07	1.32838e+06			Arbutus	6	3	682.992	14.7446	29.4892		2.23005e+07	756226
							Arbutus	2	3	314.739	10.0092	20.0184		3.21478e+06	160591															Arbutus	5	3	756.461	15.5174	31.0348		2.879e+07	927670			Arbutus	6	3	452.607	12.0029	24.0058		7.97221e+06	332095
							Arbutus	2	3	318.367	10.0667	20.1335		3.30823e+06	164315															Arbutus	5	3	486.167	12.4399	24.8799		9.53321e+06	383170			Arbutus	6	3	813.604	16.0928	32.1856		3.45389e+07	1.07312e+06
							Arbutus	2	3	159.637	7.1284	14.2568		588992	41313.1															Arbutus	5	3	476.19	12.3116	24.6232		9.05161e+06	367604			Arbutus	6	3	847.164	16.4213	32.8427		3.82115e+07	1.16347e+06
							Arbutus	2	3	233.106	8.61394	17.2279		1.51761e+06	88090.1															Arbutus	5	3	598.638	13.8041	27.6081		1.60393e+07	580963			Arbutus	6	3	370.974	10.8667	21.7334		4.8488e+06	223104
							Arbutus	2	3	79.818	5.04052	10.081		104118	10328.1															Arbutus	5	3	644.897	14.3275	28.655		1.93197e+07	674219			Arbutus	6	3	315.646	10.0236	20.0473		3.23799e+06	161518
																														Arbutus	5	3	507.936	12.7154	25.4308		1.06365e+07	418252			Arbutus	6	3	601.359	13.8354	27.6708		1.62222e+07	586257
																														Arbutus	5	3	308.389	9.90774	19.8155		3.05508e+06	154176			Arbutus	6	3	989.567	17.7479	35.4959		5.63493e+07	1.58749e+06
																														Arbutus	5	3	214.059	8.25452	16.509		1.22633e+06	74282.6			Arbutus	6	3	929.703	17.2027	34.4054		4.82099e+07	1.40123e+06
																														Arbutus	5	3	250.34	8.92668	17.8534		1.81385e+06	101597			Arbutus	6	3	517.006	12.8284	25.6568		1.11177e+07	433323
																														Arbutus	5	3	237.641	8.69733	17.3947		1.5925e+06	91551			Arbutus	6	3	757.368	15.5267	31.0534		2.88764e+07	929895
																														Arbutus	5	3	712.017	15.0546	30.1093		2.47458e+07	821866			Arbutus	6	3	335.6	10.3356	20.6712		3.77425e+06	182585
																														Arbutus	5	3	279.365	9.42999	18.86		2.38619e+06	126521			Arbutus	6	3	377.324	10.9593	21.9186		5.05896e+06	230807
																														Arbutus	5	3	339.228	10.3913	20.7826		3.87708e+06	186554			Arbutus	6	3	1023.13	18.0464	36.0927		6.1249e+07	1.69699e+06
																														Arbutus	5	3	257.596	9.05513	18.1103		1.94815e+06	107572			Arbutus	6	3	429.024	11.686	23.372		6.97396e+06	298389
																														Arbutus	5	3	327.437	10.2091	20.4183		3.54891e+06	173810			Arbutus	6	3	178.684	7.54168	15.0834		780709	51759.7
																														Arbutus	5	3	190.476	7.78655	15.5731		915959	58816.7			Arbutus	6	3	276.643	9.38393	18.7679		2.32849e+06	124068
																														Arbutus	5	3	478.911	12.3467	24.6935		9.18147e+06	371818			Arbutus	6	3	351.927	10.584	21.1681		4.25017e+06	200782
																														Arbutus	5	3	653.06	14.4179	28.8358		1.99369e+07	691395			Arbutus	6	3	318.367	10.0667	20.1335		3.30823e+06	164315
																														Arbutus	5	3	742.856	15.3772	30.7544		2.75129e+07	894601			Arbutus	6	3	202.267	8.02394	16.0479		1.06436e+06	66323.9
																														Arbutus	5	3	236.734	8.68071	17.3614		1.57735e+06	90853.5			Arbutus	6	3	265.759	9.19748	18.395		2.10618e+06	114498
																														Arbutus	5	3	430.838	11.7107	23.4214		7.04791e+06	300918			Arbutus	6	3	302.947	9.81993	19.6399		2.92208e+06	148783
																														Arbutus	5	3	204.988	8.07773	16.1555		1.10052e+06	68120.4			Arbutus	6	3	370.974	10.8667	21.7334		4.8488e+06	223104
																														Arbutus	5	3	190.476	7.78655	15.5731		915959	58816.7			Arbutus	6	3	324.716	10.1666	20.3333		3.47564e+06	170934
																														Arbutus	5	3	243.083	8.79635	17.5927		1.68524e+06	95792			Arbutus	6	3	594.103	13.7517	27.5034		1.57373e+07	572195
																														Arbutus	5	3	200.453	7.98788	15.9758		1.04065e+06	65139.6			Arbutus	6	3	453.514	12.0149	24.0298		8.0122e+06	333428
																														Arbutus	5	3	399.092	11.271	22.542		5.82047e+06	258206			Arbutus	6	3	285.714	9.53654	19.0731		2.52409e+06	132338
																														Arbutus	5	3	217.687	8.32418	16.6484		1.27896e+06	76821.9			Arbutus	6	3	517.913	12.8397	25.6793		1.11665e+07	434844
																														Arbutus	5	3	312.018	9.96586	19.9317		3.14575e+06	157826			Arbutus	6	3	780.044	15.7574	31.5148		3.10866e+07	986412
																														Arbutus	5	3	312.018	9.96586	19.9317		3.14575e+06	157826			Arbutus	6	3	1044.9	18.2373	36.4747		6.45592e+07	1.76997e+06
																														Arbutus	5	3	262.131	9.13449	18.269		2.03503e+06	111393			Arbutus	6	3	586.847	13.6675	27.3349		1.52612e+07	558303
																														Arbutus	5	3	134.24	6.53681	13.0736		381927	29213.5			Arbutus	6	3	302.04	9.80522	19.6104		2.90026e+06	147894
																														Arbutus	5	3	175.056	7.46472	14.9294		741682	49679.2			Arbutus	6	3	907.028	16.9916	33.9833		4.53239e+07	1.33371e+06
																														Arbutus	5	3	154.195	7.00584	14.0117		540071	38544.4			Arbutus	6	3	373.695	10.9065	21.8129		4.9382e+06	226389
																														Arbutus	5	3	151.474	6.94375	13.8875		516560	37196			Arbutus	6	3	282.993	9.49102	18.982		2.46442e+06	129829
																														Arbutus	5	3	235.827	8.66407	17.3281		1.56228e+06	90158.6			Arbutus	6	3	741.949	15.3678	30.7356		2.7429e+07	892418
																														Arbutus	5	3	233.106	8.61394	17.2279		1.51761e+06	88090.1			Arbutus	6	3	947.844	17.3697	34.7395		5.05961e+07	1.45644e+06
																														Arbutus	5	3	216.78	8.30682	16.6136		1.26568e+06	76183.1			Arbutus	6	3	733.785	15.283	30.5661		2.66807e+07	872887
																														Arbutus	5	3	202.267	8.02394	16.0479		1.06436e+06	66323.9			Arbutus	6	3	468.026	12.2056	24.4113		8.66863e+06	355108
																														Arbutus	5	3	212.244	8.21945	16.4389		1.2005e+06	73028.3			Arbutus	6	3	648.525	14.3677	28.7355		1.95926e+07	681826
																														Arbutus	5	3	281.179	9.46055	18.9211		2.42512e+06	128170			Arbutus	6	3	537.867	13.0847	26.1693		1.22733e+07	468997
																														Arbutus	5	3	208.616	8.1489	16.2978		1.14986e+06	70553			Arbutus	6	3	489.795	12.4863	24.9725		9.71206e+06	388910
																														Arbutus	5	3	140.589	6.68961	13.3792		428700	32042.2			Arbutus	6	3	769.16	15.6471	31.2942		3.00135e+07	959077
																														Arbutus	5	3	200.453	7.98788	15.9758		1.04065e+06	65139.6			Arbutus	6	3	281.179	9.46055	18.9211		2.42512e+06	128170
																														Arbutus	5	3	248.526	8.89428	17.7886		1.78117e+06	100130			Arbutus	6	3	312.925	9.98034	19.9607		3.16866e+06	158745
																														Arbutus	5	3	208.616	8.1489	16.2978		1.14986e+06	70553			Arbutus	6	3	338.321	10.3774	20.7548		3.85121e+06	185557
																														Arbutus	5	3	156.009	7.04693	14.0939		556096	39456.6			Arbutus	6	3	350.113	10.5567	21.1134		4.19562e+06	198718
																														Arbutus	5	3	152.381	6.96451	13.929		524327	37642.8			Arbutus	6	3	384.58	11.0642	22.1283		5.30569e+06	239769
																														Arbutus	5	3	137.868	6.62456	13.2491		408257	30813.9			Arbutus	6	3	193.197	7.84197	15.6839		949022	60509.1
																														Arbutus	5	3	141.496	6.71115	13.4223		435648	32457			Arbutus	6	3	193.197	7.84197	15.6839		949022	60509.1
																														Arbutus	5	3	204.081	8.05984	16.1197		1.08838e+06	67518.9			Arbutus	6	3	249.433	8.9105	17.821		1.79746e+06	100862
																														Arbutus	5	3	481.632	12.3818	24.7635		9.31244e+06	376055			Arbutus	6	3	213.152	8.23701	16.474		1.21339e+06	73654.5
																														Arbutus	5	3	760.089	15.5545	31.1091		2.91364e+07	936589			Arbutus	6	3	179.591	7.56079	15.1216		790654	52286.5
																														Arbutus	5	3	431.745	11.723	23.446		7.08506e+06	302186			Arbutus	6	3	172.335	7.40648	14.813		713196	48146.8
																														Arbutus	5	3	286.621	9.55166	19.1033		2.54417e+06	133179			Arbutus	6	3	201.36	8.00593	16.0119		1.05247e+06	65730.5
																														Arbutus	5	3	213.152	8.23701	16.474		1.21339e+06	73654.5			Arbutus	6	3	298.412	9.74615	19.4923		2.81395e+06	144362
																														Arbutus	5	3	494.33	12.5439	25.0879		9.93843e+06	396145			Arbutus	6	3	156.009	7.04693	14.0939		556096	39456.6
																														Arbutus	5	3	423.582	11.6116	23.2233		6.7549e+06	290868			Arbutus	6	3	198.639	7.95165	15.9033		1.01727e+06	63966
																														Arbutus	5	3	718.366	15.1216	30.2432		2.53011e+07	836588			Arbutus	6	3	176.87	7.5033	15.0066		761046	50714.1
																														Arbutus	5	3	1174.6	19.3362	38.6723		8.6497e+07	2.23667e+06			Arbutus	6	3	175.963	7.48403	14.9681		751326	50195.3
																														Arbutus	5	3	552.38	13.26	26.52		1.31181e+07	494648			Arbutus	6	3	216.78	8.30682	16.6136		1.26568e+06	76183.1
																														Arbutus	5	3	439.908	11.8333	23.6666		7.42472e+06	313721			Arbutus	6	3	220.408	8.37604	16.7521		1.3193e+06	78754.4
																														Arbutus	5	3	628.57	14.145	28.2899		1.81201e+07	640512			Arbutus	6	3	155.102	7.02641	14.0528		548048	38999.1
																														Arbutus	5	3	683.899	14.7544	29.5088		2.23746e+07	758236			Arbutus	6	3	115.193	6.05533	12.1107		260520	21511.6
																														Arbutus	5	3	190.476	7.78655	15.5731		915959	58816.7			Arbutus	6	3	114.285	6.03142	12.0628		255416	21173.8
																														Arbutus	5	3	246.712	8.86176	17.7235		1.74884e+06	98673.6			Arbutus	6	3	129.705	6.42545	12.8509		350483	27273
																														Arbutus	5	3	167.8	7.30838	14.6168		667199	45646.1			Arbutus	6	3	222.222	8.41044	16.8209		1.34661e+06	80056.1
																														Arbutus	5	3	194.104	7.86036	15.7207		960200	61078.6			Arbutus	6	3	246.712	8.86176	17.7235		1.74884e+06	98673.6
																														Arbutus	5	3	312.018	9.96586	19.9317		3.14575e+06	157826			Arbutus	6	3	399.092	11.271	22.542		5.82047e+06	258206
																														Arbutus	5	3	346.485	10.5019	21.0038		4.08777e+06	194621			Arbutus	6	3	259.41	9.08696	18.1739		1.98263e+06	109092
																														Arbutus	5	3	249.433	8.9105	17.821		1.79746e+06	100862			Arbutus	6	3	468.933	12.2174	24.4349		8.71068e+06	356485
																														Arbutus	5	3	301.133	9.79049	19.581		2.87853e+06	147007			Arbutus	6	3	194.104	7.86036	15.7207		960200	61078.6
																														Arbutus	5	3	177.777	7.52251	15.045		770840	51235.5			Arbutus	6	3	248.526	8.89428	17.7886		1.78117e+06	100130
																														Arbutus	5	3	221.315	8.39326	16.7865		1.33291e+06	79403.9			Arbutus	6	3	259.41	9.08696	18.1739		1.98263e+06	109092
																														Arbutus	5	3	234.013	8.63068	17.2614		1.53241e+06	88776.9			Arbutus	6	3	224.943	8.46177	16.9235		1.38821e+06	82028.6
																														Arbutus	5	3	171.428	7.38696	14.7739		703849	47641.3			Arbutus	6	3	222.222	8.41044	16.8209		1.34661e+06	80056.1
																														Arbutus	5	3	319.274	10.0811	20.1621		3.33184e+06	165252			Arbutus	6	3	640.362	14.277	28.5541		1.89819e+07	664770
																														Arbutus	5	3	367.346	10.8134	21.6268		4.73112e+06	218761			Arbutus	6	3	449.886	11.9668	23.9335		7.85293e+06	328114
																														Arbutus	5	3	340.135	10.4052	20.8104		3.90305e+06	187553			Arbutus	6	3	428.117	11.6736	23.3473		6.93716e+06	297129
																														Arbutus	5	3	280.272	9.44528	18.8906		2.40561e+06	127344			Arbutus	6	3	757.368	15.5267	31.0534		2.88764e+07	929895
																														Arbutus	5	3	165.986	7.26877	14.5375		649313	44664.6			Arbutus	6	3	419.954	11.5618	23.1236		6.61119e+06	285906
																														Arbutus	5	3	246.712	8.86176	17.7235		1.74884e+06	98673.6			Arbutus	6	3	370.067	10.8534	21.7068		4.81921e+06	222014
																														Arbutus	5	3	234.92	8.64739	17.2948		1.5473e+06	89466.5			Arbutus	6	3	275.736	9.36854	18.7371		2.30945e+06	123256
																														Arbutus	5	3	214.966	8.27199	16.544		1.23937e+06	74913.4			Arbutus	6	3	229.478	8.54664	17.0933		1.45924e+06	85369.4
																														Arbutus	5	3	181.406	7.5989	15.1978		810783	53348.7			Arbutus	6	3	418.14	11.5368	23.0736		6.54003e+06	283442
																														Arbutus	5	3	159.637	7.1284	14.2568		588992	41313.1			Arbutus	6	3	253.061	8.97507	17.9501		1.86354e+06	103818
																														Arbutus	5	3	198.639	7.95165	15.9033		1.01727e+06	63966			Arbutus	6	3	404.534	11.3476	22.6951		6.02092e+06	265296
																														Arbutus	5	3	432.652	11.7353	23.4706		7.12233e+06	303457			Arbutus	6	3	226.757	8.49582	16.9916		1.41637e+06	83356.9
																														Arbutus	5	3	213.152	8.23701	16.474		1.21339e+06	73654.5			Arbutus	6	3	1054.87	18.3242	36.6484		6.61113e+07	1.80393e+06
																														Arbutus	5	3	208.616	8.1489	16.2978		1.14986e+06	70553			Arbutus	6	3	345.578	10.4881	20.9763		4.06107e+06	193603
																														Arbutus	5	3	158.73	7.10812	14.2162		580661	40844.9			Arbutus	6	3	709.296	15.0258	30.0517		2.451e+07	815596
																														Arbutus	5	3	182.313	7.61788	15.2358		820955	53883.5			Arbutus	6	3	254.875	9.00718	18.0144		1.89711e+06	105311
																														Arbutus	5	3	167.8	7.30838	14.6168		667199	45646.1			Arbutus	6	3	250.34	8.92668	17.8534		1.81385e+06	101597
																														Arbutus	5	3	198.639	7.95165	15.9033		1.01727e+06	63966			Arbutus	6	3	584.126	13.6357	27.2715		1.50849e+07	553138
																														Arbutus	5	3	125.17	6.31212	12.6242		320646	25399.2			Arbutus	6	3	360.09	10.7061	21.4122		4.50094e+06	210205
																														Arbutus	5	3	282.086	9.4758	18.9516		2.44472e+06	128998			Arbutus	6	3	373.695	10.9065	21.8129		4.9382e+06	226389
																														Arbutus	5	3	244.897	8.82911	17.6582		1.71686e+06	97227.1			Arbutus	6	3	341.042	10.4191	20.8381		3.92912e+06	188554
																														Arbutus	5	3	146.031	6.81785	13.6357		471398	34570.9			Arbutus	6	3	572.335	13.4974	26.9948		1.43351e+07	531032
																																									Arbutus	6	3	396.371	11.2325	22.465		5.72176e+06	254697
																																									Arbutus	6	3	1054.87	18.3242	36.6484		6.61113e+07	1.80393e+06
																																									Arbutus	6	3	739.228	15.3396	30.6792		2.71782e+07	885884
																																									Arbutus	6	3	492.516	12.5209	25.0418		9.8475e+06	393243
																																									Arbutus	6	3	761.903	15.5731	31.1462		2.93106e+07	941065
																																									Arbutus	6	3	564.171	13.4008	26.8016		1.38294e+07	515991
																																									Arbutus	6	3	560.543	13.3576	26.7153		1.36081e+07	509376
																																									Arbutus	6	3	336.507	10.3496	20.6991		3.7998e+06	183573
																																									Arbutus	6	3	216.78	8.30682	16.6136		1.26568e+06	76183.1
																																									Arbutus	6	3	358.276	10.6791	21.3582		4.44447e+06	208092
																																									Arbutus	6	3	252.154	8.95897	17.9179		1.84689e+06	103075
																																									Arbutus	6	3	183.22	7.6368	15.2736		831204	54420.9
																																									Arbutus	6	3	240.362	8.74698	17.494		1.63847e+06	93659.5
																																									Arbutus	6	3	234.92	8.64739	17.2948		1.5473e+06	89466.5
																																									Arbutus	6	3	1034.01	18.1421	36.2842		6.28911e+07	1.73329e+06
																																									Arbutus	6	3	441.723	11.8577	23.7154		7.50154e+06	316315
																																									Arbutus	6	3	1034.92	18.1501	36.3001		6.30291e+07	1.73633e+06
																																									Arbutus	6	3	331.065	10.2655	20.5311		3.64803e+06	177683
																																									Arbutus	6	3	520.634	12.8733	25.7467		1.13138e+07	439426
																																									Arbutus	6	3	302.947	9.81993	19.6399		2.92208e+06	148783
																																									Arbutus	6	3	820.86	16.1644	32.3288		3.53141e+07	1.09234e+06
																																									Arbutus	6	3	239.455	8.73046	17.4609		1.62306e+06	92954
																																									Arbutus	6	3	191.383	7.80507	15.6101		926902	59378.2
																																									Arbutus	6	3	160.544	7.14862	14.2972		597394	41783.8
																																									Arbutus	6	3	194.104	7.86036	15.7207		960200	61078.6
																																									Arbutus	6	3	224.943	8.46177	16.9235		1.38821e+06	82028.6
																																									Arbutus	6	3	479.818	12.3584	24.7169		9.22501e+06	373227
																																									Arbutus	6	3	304.761	9.84929	19.6986		2.96602e+06	150570
																																									Arbutus	6	3	488.888	12.4747	24.9494		9.66716e+06	387471
																																									Arbutus	6	3	569.613	13.4653	26.9305		1.41653e+07	525993
																																									Arbutus	6	3	604.988	13.8771	27.7542		1.64681e+07	593354
																																									Arbutus	6	3	399.999	11.2838	22.5676		5.85359e+06	259381
																																									Arbutus	6	3	305.668	9.86393	19.7279		2.98814e+06	151468
																																									Arbutus	6	3	262.131	9.13449	18.269		2.03503e+06	111393
																																									Arbutus	6	3	248.526	8.89428	17.7886		1.78117e+06	100130
																																									Arbutus	6	3	204.081	8.05984	16.1197		1.08838e+06	67518.9
																																									Arbutus	6	3	230.385	8.56352	17.127		1.47371e+06	86045.6
																																									Arbutus	6	3	171.428	7.38696	14.7739		703849	47641.3
																																									Arbutus	6	3	315.646	10.0236	20.0473		3.23799e+06	161518
																																									Arbutus	6	3	421.768	11.5868	23.1735		6.68281e+06	288382
																																									Arbutus	6	3	1337.87	20.6363	41.2726		1.19759e+08	2.90165e+06
																																									Arbutus	6	3	472.561	12.2646	24.5292		8.88014e+06	362023
																																									Arbutus	6	3	826.302	16.2179	32.4358		3.59023e+07	1.10687e+06
																																									Arbutus	6	3	237.641	8.69733	17.3947		1.5925e+06	91551
																																									Arbutus	6	3	378.231	10.9725	21.9449		5.08942e+06	231918
																																									Arbutus	6	3	246.712	8.86176	17.7235		1.74884e+06	98673.6
																																									Arbutus	6	3	223.129	8.42758	16.8552		1.3604e+06	80710.9
																																									Arbutus	6	3	318.367	10.0667	20.1335		3.30823e+06	164315
																																									Arbutus	6	3	188.662	7.74939	15.4988		894306	57701.8
																																									Arbutus	6	3	183.22	7.6368	15.2736		831204	54420.9
																																									Arbutus	6	3	191.383	7.80507	15.6101		926902	59378.2
																																									Arbutus	6	3	224.943	8.46177	16.9235		1.38821e+06	82028.6
																																									Arbutus	6	3	116.1	6.07913	12.1583		265678	21851.7
																																									Arbutus	6	3	165.986	7.26877	14.5375		649313	44664.6
																																									Arbutus	6	3	130.612	6.44787	12.8957		356642	27655.8
																																									Arbutus	6	3	111.564	5.95919	11.9184		240484	20177.5
[truncated: 41 more columns]

## Sheet: Isotope data
				d13C			d15N
				size	Wt %C	Est. Mass	size	Wt %N	Est. Mass	C:N ratio
Identifier 1	Identifier 2	Row	Amount	corr (‰)	size corr	(µg C)	corr (‰)	size corr	(µg N)	(wt:wt)	N mass fraction
Quercus1		16	2960	-30.7719	46.656	1381.02	-0.160784	1.39947	41.4243	33.3383	0.029122
Quercus2		17	3046	-32.6175	44.8451	1365.98	1.30479	1.53227	46.6728	29.2672	0.0330391
Quercus3		18	3002	-31.6802	47.577	1428.26	-1.35407	1.64352	49.3384	28.9483	0.0333909
Quercus4		19	3045	-31.3112	48.7009	1482.94	-0.344959	1.43145	43.5876	34.0221	0.0285534
Quercus5		20	2954	-30.3417	48.199	1423.8	-0.205639	1.58875	46.9318	30.3376	0.0319106
Quercus6		21	2958	-32.1245	48.7365	1441.62	0.142707	1.6211	47.952	30.0639	0.0321917
Arbutus1		22	3048	-31.8219	46.934	1430.55	1.07269	1.27659	38.9105	36.7651	0.0264795
Arbutus2		23	2988	-32.2759	42.6572	1274.6	1.2945	1.11589	33.3428	38.2271	0.0254926
Arbutus3		26	3012	-32.7287	40.8896	1231.59	0.223602	1.229	37.0174	33.2707	0.0291795
Arbutus4		27	3018	-31.4852	48.3246	1458.44	0.557337	1.4569	43.9693	33.1694	0.029266
Arbutus5		28	2991	-31.8099	47.9253	1433.45	0.127954	1.28226	38.3524	37.3756	0.0260582
Arbutus6		29	3001	-30.9672	47.7399	1432.67	0.0763249	1.15703	34.7224	41.2608	0.0236626

## Sheet: Pressure-volume curves
Species	Sample	Date
Que_agr	3A	2019-08-26			Dry mass (g) =	0.1732
		Mass initial (g)	WP (MPa)	Mass final (g)	Mean mass (g)
		0.3615	-0.14	0.3611	0.3613
		0.3611	-0.15	0.3605	0.3608
		0.3602	-0.22	0.3599	0.36005
		0.3593	-0.53	0.3586	0.35895
		0.3584	-0.61	0.3581	0.35825
		0.3577	-0.85	0.3566	0.35715
		0.3562	-1.14	0.3556	0.3559
		0.355	-1.4	0.3542	0.3546
		0.3527	-1.66	0.3522	0.35245
		0.349	-2.18	0.3484	0.3487
		0.3472	-2.42	0.3464	0.3468
		0.3437	-2.76	0.3433	0.3435
		0.3413	-2.72	0.3409	0.3411
		0.3392	-2.52	0.3384	0.3388
Species	Sample	Date
Que_agr	6D	2019-08-27			Dry mass (g) =	0.2007
		Mass initial (g)	WP (MPa)	Mass final (g)	Mean mass (g)
		0.4244	-0.08	0.4241	0.42425
		0.4241	-0.06	0.4241	0.4241
		0.4233	-0.14	0.423	0.42315
			-0.22	0.4225	0.4225
		0.4222	-0.32	0.4217	0.42195
		0.4213	-0.7	0.4208	0.42105
		0.4201	-0.74	0.4196	0.41985
		0.4187	-1.02	0.4179	0.4183
		0.4173	-1.22	0.417	0.41715
		0.4149	-1.54	0.4147	0.4148
		0.4118	-1.82	0.4111	0.41145
		0.409	-1.93	0.4083	0.40865
		0.4065	-2	0.4059	0.4062
Species	Sample	Date
Que_agr	O1	2019-09-04			Dry mass (g) =	0.282
		Mass initial (g)	WP (MPa)	Mass final (g)	Mean mass (g)
		0.5594	-0.13	0.5585	0.55895
		0.5579	-0.1	0.5573	0.5576
		0.5564	-0.14	0.5558	0.5561
		0.5551	-0.2	0.5543	0.5547
		0.552	-0.58	0.5513	0.55165
		0.5505	-1.17	0.5492	0.54985
		0.5474	-1.87	0.5463	0.54685
		0.544	-2.23	0.5431	0.54355
		0.5397	-2.37	0.539	0.53935
		0.5332	-2.39	0.5329	0.53305
		0.5234	-2.68	0.5217	0.52255
		0.5163	-2.66	0.5161	0.5162
		0.5089	-2.87	0.5091	0.509
Species	Sample	Date
Que_agr	O2	2019-09-04			Dry mass (g) =	0.1615
		Mass initial (g)	WP (MPa)	Mass final (g)	Mean mass (g)
		0.3515	-0.04	0.3513	0.3514
		0.3505	-0.09	0.3504	0.35045
		0.3494	-0.11	0.3491	0.34925
		0.3484	-0.18	0.3479	0.34815
		0.3461	-0.55	0.3461	0.3461
		0.3444	-1.1	0.3438	0.3441
		0.3419	-1.93	0.3412	0.34155
		0.3398	-2	0.3391	0.33945
		0.3357	-2.7	0.3351	0.3354
		0.3286	-3.1	0.3282	0.3284
		0.3232	-3.15	0.3223	0.32275
		0.3184	-3.2	0.3176	0.318
		0.3127	-3.27	0.3122	0.31245
Species	Sample	Date
Que_agr	O3	2019-09-04			Dry mass (g) =	0.3349
		Mass initial (g)	WP (MPa)	Mass final (g)	Mean mass (g)
		0.6749	-0.09	0.6742	0.67455
		0.674	-0.18	0.6732	0.6736
		0.6726	-0.22	0.6719	0.67225
		0.6712	-0.27	0.6704	0.6708
		0.6682	-0.62	0.6673	0.66775
		0.6659	-1.1	0.665	0.66545
		0.6625	-1.61	0.6611	0.6618
		0.6593	-1.72	0.6584	0.65885
		0.6524	-2.42	0.651	0.6517
		0.6386	-3.04	0.6383	0.63845
		0.6253	-3.18	0.6247	0.625
		0.6166	-3.18	0.616	0.6163
		0.6077	-3.22	0.607	0.60735
		0.6012	-3.3	0.602	0.6016
Species	Sample	Date
Que_agr	O4	2019-09-04			Dry mass (g) =	0.4059
		Mass initial (g)	WP (MPa)	Mass final (g)	Mean mass (g)
		0.8142	-0.03	0.8136	0.8139
		0.8134	-0.03	0.8128	0.8131
		0.8123	-0.07	0.8115	0.8119
		0.8106	-0.08	0.8098	0.8102
		0.8075	-0.11	0.8068	0.80715
		0.8059	-0.15	0.8046	0.80525
		0.8034	-0.24	0.8022	0.8028
		0.8012	-0.4	0.8001	0.80065
		0.7993	-0.63	0.7986	0.79895
		0.7972	-0.9	0.7964	0.7968
		0.794	-1.46	0.7942	0.7941
		0.7916	-1.72	0.7915	0.79155
		0.7867	-2.37	0.7865	0.7866
		0.7811	-2.62	0.782	0.78155
		0.7767	-2.76	0.7777	0.7772
		0.774	-2.58	0.7754	0.7747
Species	Sample	Date
Que_agr	O6	2019-09-03			Dry mass (g) =	0.3159
		Mass initial (g)	WP (MPa)	Mass final (g)	Mean mass (g)
		0.6372	-0.07	0.6364	0.6368
		0.6356	-0.1	0.6351	0.63535
		0.6343	-0.16	0.6332	0.63375
		0.6325	-0.19	0.6314	0.63195
		0.629	-0.56	0.629	0.629
		0.6254	-1.38	0.6236	0.6245
		0.6213	-2.32	0.6185	0.6199
		0.617	-2.67	0.615	0.616
		0.6053	-3.22	0.6031	0.6042
		0.5868	-3.68	0.5843	0.58555
		0.58	-3.735	0.5787	0.57935
		0.5717	-3.79	0.5688	0.57025
		0.5596	-3.25	0.5586	0.5591
Species	Sample	Date
Que_agr	6C	2019-08-27			Dry mass (g) =	0.3159
		Mass initial (g)	WP (MPa)	Mass final (g)	Mean mass (g)
		0.3584	-0.05	0.3584	0.3584
		0.3584	-0.05	0.3583	0.35835
		0.3583	-0.06	0.358	0.35815
		0.3577	-0.08	0.3574	0.35755
			-0.1	0.3567	0.3567
		0.3564	-0.15	0.3564	0.3564
		0.3562	-0.16	0.3557	0.35595
		0.3557	-0.22	0.3555	0.3556
		0.3552	-0.54	0.3545	0.35485
		0.3538	-0.75	0.3537	0.35375
		0.3533	-1.36	0.3526	0.35295
		0.352	-1.62	0.3515	0.35175
		0.3501	-1.72	0.35	0.35005
		0.3481	-2.44	0.348	0.34805
		0.3464	-2.9	0.3467	0.34655
		0.345	-3.23	0.3449	0.34495
Species	Sample	Date
Arb_men	O1	2019-09-05			Dry mass (g) =	0.3774
		Mass initial (g)	WP (MPa)	Mass final (g)	Mean mass (g)
		1.1365	-0.05	1.1363	1.1364
		1.1356	-0.07	1.135	1.1353
		1.1346	-0.12	1.1339	1.13425
		1.1332	-0.16	1.1321	1.13265
		1.1314	-0.2	1.1308	1.1311
		1.13	-0.27	1.1291	1.12955
		1.1256	-0.44	1.1247	1.12515
		1.1218	-0.59	1.1211	1.12145
		1.1173	-0.75	1.1162	1.11675
		1.1134	-0.77	1.1126	1.113
		1.1066	-0.91	1.1055	1.10605
		1.101	-1	1.0999	1.10045
		1.0913	-1.19	1.0903	1.0908
		1.0823	-1.45	1.0815	1.0819
Species	Sample	Date
Arb_men	O2	2019-09-05			Dry mass (g) =	0.8829
		Mass initial (g)	WP (MPa)	Mass final (g)	Mean mass (g)
		2.4048	-0.23	2.398	2.4014
		2.3952	-0.4	2.389	2.3921
		2.386	-0.63	2.3791	2.38255
		2.3763	-0.77	2.371	2.37365
		2.3683	-0.95	2.3631	2.3657
		2.3575	-1.13	2.3528	2.35515
		2.3458	-1.3	2.3423	2.34405
		2.3315	-1.51	2.3285	2.33
		2.3175	-1.68	2.3159	2.3167
		2.309	-1.77	2.3054	2.3072
		2.2983	-1.82	2.2966	2.29745
		2.2898	-1.9	2.2873	2.28855
		2.2795	-1.96	2.2796	2.27955
		2.271	-2.04	2.2658	2.2684
		2.2563	-2.12	2.256	2.25615
Species	Sample	Date
Arb_men	O3	2019-09-06			Dry mass (g) =	0.7887
		Mass initial (g)	WP (MPa)	Mass final (g)	Mean mass (g)
		2.0633	-0.16	2.059	2.06115
		2.0567	-0.3	2.052	2.05435
		2.0496	-0.54	2.0436	2.0466
		2.0403	-0.82	2.0331	2.0367
		2.0293	-1.13	2.02	2.02465
		2.0162	-1.4	2.0077	2.01195
		2.0034	-1.63	1.9997	2.00155
		1.995	-1.7	1.9941	1.99455
		1.9761	-2.09	1.975	1.97555
		1.9607	-2.27	1.9552	1.95795
		1.9478	-2.33	1.9489	1.94835
		1.931	-2.46	1.9335	1.93225
		1.9051	-2.64	1.9066	1.90585
		1.882	-2.63	1.8827	1.88235
		1.8567	-2.75	1.8604	1.85855
Species	Sample	Date
Arb_men	O5	2019-09-06			Dry mass (g) =	0.4473
		Mass initial (g)	WP (MPa)	Mass final (g)	Mean mass (g)
		1.3221	-0.16	1.3189	1.3205
		1.3169	-0.36	1.3123	1.3146
		1.3104	-0.6	1.3054	1.3079
		1.3033	-0.88	1.2981	1.3007
		1.2957	-0.99	1.2925	1.2941
		1.29	-1.13	1.2877	1.28885
		1.2853	-1.22	1.284	1.28465
		1.2768	-1.48	1.2765	1.27665
		1.272	-1.58	1.2711	1.27155
		1.2623	-1.79	1.2628	1.26255
		1.2542	-1.88	1.2522	1.2532
		1.2452	-1.98	1.2463	1.24575
		1.2378	-2.01	1.2392	1.2385
		1.2287	-2.08	1.2286	1.22865
Species	Sample	Date
Arb_men	B	2019-08-27			Dry mass (g) =	0.4642
		Mass initial (g)	WP (MPa)	Mass final (g)	Mean mass (g)
		1.365	-0.15	1.3618	1.3634
		1.3597	-0.29	1.357	1.35835
		1.3556	-0.47	1.3516	1.3536
		1.3502	-0.64	1.3461	1.34815
		1.3445	-0.83	1.3394	1.34195
		1.3385	-1.02	1.3341	1.3363
		1.333	-1.16	1.3278	1.3304
		1.3259	-1.29	1.3237	1.3248
		1.3218	-1.38	1.3206	1.3212
		1.3186	-1.42	1.3185	1.31855
		1.308	-1.72	1.307	1.3075
		1.2994	-1.83	1.2977	1.29855
		1.2915	-1.94	1.291	1.29125
		1.2842	-2.04	1.2837	1.28395
		1.2788	-2.02	1.281	1.2799
Species	Sample	Date
Arb_men	D	2019-08-29			Dry mass (g) =	1.0224
		Mass initial (g)	WP (MPa)	Mass final (g)	Mean mass (g)
		2.5165	-0.22	2.5085	2.5125
		2.5039	-0.48	2.496	2.49995
		2.4926	-0.78	2.4843	2.48845
		2.4805	-1.08	2.472	2.47625
		2.4679	-1.3	2.4612	2.46455
		2.456	-1.54	2.4484	2.4522
		2.4436	-1.75	2.4367	2.44015
		2.4308	-1.93	2.4264	2.4286
		2.4208	-2	2.4186	2.4197
		2.4032	-2.25	2.4034	2.4033
		2.3816	-2.47	2.3829	2.38225
		2.3424	-2.72	2.3456	2.344
		2.3045	-2.89	2.3091	2.3068
		2.2707	-3	2.2694	2.27005
		2.2374	-3.09	2.2414	2.2394
Species	Sample	Date
Arb_men	E	2019-08-29			Dry mass (g) =	0.6455
		Mass initial (g)	WP (MPa)	Mass final (g)	Mean mass (g)
		1.6907	-0.14	1.6871	1.6889
		1.6848	-0.28	1.6796	1.6822
		1.6767	-0.57	1.6711	1.6739
		1.668	-0.84	1.6622	1.6651
		1.6596	-1.12	1.6545	1.65705
		1.6511	-1.32	1.6478	1.64945
		1.6441	-1.47	1.6412	1.64265
		1.6372	-1.64	1.6352	1.6362
		1.6314	-1.71	1.6311	1.63125
		1.6251	-1.78	1.6253	1.6252
		1.6194	-1.88	1.6198	1.6196
		1.6097	-2.02	1.6116	1.61065
		1.6	-2.12	1.6013	1.60065
		1.5889	-2.25	1.5912	1.59005
		1.5794	-2.35	1.5807	1.58005
Species	Sample	Date
Arb_men	F	2019-08-29			Dry mass (g) =	0.604
		Mass initial (g)	WP (MPa)	Mass final (g)	Mean mass (g)
		1.6949	-0.18	1.6893	1.6921
		1.6861	-0.42	1.6799	1.683
		1.6773	-0.64	1.6709	1.6741
		1.6683	-0.8	1.6632	1.66575
		1.6607	-0.99	1.6551	1.6579
		1.652	-1.06	1.648	1.65
		1.6452	-1.16	1.6414	1.6433
		1.6385	-1.25	1.6356	1.63705
		1.6323	-1.28	1.6297	1.631
		1.6226	-1.38	1.6204	1.6215
		1.6119	-1.53	1.6103	1.6111
		1.5938	-1.75	1.5925	1.59315
		1.5767	-1.89	1.577	1.57685
		1.5624	-2.01	1.563	1.5627
		1.5505	-2.06	1.5511	1.5508
